# Supplementary material for: Unveiling MYCN regulatory networks in neuroblastoma via integrative analysis of heterogeneous genomics data
Source: Oncotarget. 2016 May 6;7(24):36293–310. doi: 10.18632/oncotarget.9202 (PMC5095001; doi:10.18632/oncotarget.9202)
Supplement: Supplementary file 2 [file oncotarget-07-36293-s002.xlsx]

## Sheet: Table S2
Table S2. MYCN-correlated genes and their correlations with other transcription factors
pos: positive correlation; neg: negative correlation
MYCN-correlated genes	MYCN	ZSCAN12	STAT5A	CIB1	LDB1	AHR	MTA1	YAP1	PBXIP1	OPRD1	E2F3	PTRF	VAX2	NR3C1	CFLAR	KLF6	EOMES	TCF7	ZBTB16	ZNF565	ARNTL	HOXD3	KEAP1	ZBTB48	SDCBP	ZNF43	JUNB	BAZ1A	ZC3H8	BATF	TAX1BP1	TRIM38	THRA	CREB3L4	TAF12	TAF1D	NFIA	NFE2L1	ZNF239	LEF1	TLR3	PEX14	MCM8	MDM2	NME2	ZGPAT	PCNA	ETV6	NTHL1
MDM2	pos																											pos	pos														pos	pos
NME2	pos								neg		pos		pos	neg		neg			neg				pos					pos			neg		neg				neg		pos	neg			pos		pos		pos		pos
CRABP2	pos
MCM7	pos		neg	neg		neg					pos			neg	neg	neg									neg									pos				neg					pos				pos
MCM8	pos		neg						neg		pos				neg	neg			neg							pos		pos	pos				neg				neg		pos				pos	pos	pos		pos
RFC4	pos		neg			neg	pos		neg		pos		pos	neg	neg	neg			neg		neg	pos	pos		neg			pos	pos		neg		neg	pos			neg	neg	pos	neg			pos		pos		pos		pos
RNF150	pos		neg			neg	pos		neg		pos			neg	neg				neg		neg		pos		neg			pos	pos		neg		neg				neg		pos	neg			pos		pos		pos		pos
MED8	neg												neg							neg	pos			pos							pos			neg	pos	neg						pos
TMOD3	neg							pos							pos						pos				pos																							pos
BLNK	neg		pos	pos		pos	neg	pos	pos			pos		pos	pos	pos	pos	pos			pos				pos		pos			pos		pos					pos			pos	pos							pos
PNRC2	neg					pos							neg	pos			pos	pos			pos			pos							pos			neg	pos				neg	pos		pos							neg
TRMT1	pos						pos				pos		pos	neg					neg	pos		pos	pos					pos			neg		neg	pos					pos										pos
POMGNT1	neg										neg		neg						pos				neg	pos				neg	neg		pos		pos	neg		neg							neg				neg		neg
ARHGAP1	neg					pos			pos		neg	pos		pos		pos											pos	neg	neg										neg	pos							neg		neg
ARHGDIB	neg	neg	pos	pos		pos	neg	pos	pos			pos		pos	pos	pos	pos	pos			pos				pos		pos		neg	pos		pos		neg			pos		neg	pos	pos							pos
ARHGAP6	neg			pos		pos		pos	pos			pos		pos	pos	pos					pos						pos					pos					pos			pos	pos						neg	pos	neg
RHOH	neg		pos	pos		pos	neg		pos					pos	pos	pos	pos	pos			pos				pos		pos			pos		pos		neg			pos		neg	pos								pos
KCNC4	neg										neg								pos		pos			pos		neg		neg			pos		pos			neg		pos				pos	neg				neg
PLEKHA4	neg	neg	pos	pos		pos		pos	pos			pos		pos	pos	pos	pos				pos				pos	neg	pos		neg	pos		pos					pos		neg	pos	pos		neg				neg	pos
PLSCR4	neg	neg	pos	pos		pos	neg	pos	pos			pos		pos	pos	pos	pos	pos			pos				pos		pos			pos		pos					pos			pos	pos						neg	pos
STX4	neg		pos	pos		pos		pos	pos			pos		pos	pos	pos	pos					neg			pos	neg	pos			pos		pos					pos			pos	pos		neg	neg			neg	pos
STXBP2	neg	neg	pos	pos		pos		pos	pos			pos		pos	pos	pos	pos	pos			pos				pos					pos		pos					pos			pos	pos							pos
STXBP3	neg					pos	neg		pos		neg			pos	pos	pos					pos		neg		pos						pos	pos					pos		neg						neg		neg	pos	neg
ZSCAN12	pos	pos	neg	neg		neg		neg	neg			neg												neg	neg	pos				neg		neg					neg	neg		neg
FAM65B	neg		pos	pos		pos	neg		pos					pos	pos		pos	pos	pos				neg		pos					pos	pos	pos		neg			pos		neg	pos					neg		neg		neg
FJX1	pos		neg			neg	pos		neg		pos		pos	neg		neg				pos			pos		neg			pos	pos		neg		neg	pos		pos		neg	pos						pos		pos		pos
FTSJ1	pos					neg	pos		neg		pos		pos	neg		neg	neg		neg		neg	pos	pos					pos			neg		neg	pos			neg		pos	neg			pos		pos		pos		pos
NUDT10	pos		neg	neg		neg	pos	neg	neg			neg		neg	neg		neg	neg									neg			neg		neg		pos			neg	neg	pos	neg	neg					neg		neg	pos
RSPH4A	neg										neg		neg						pos				neg	pos				neg			pos		pos			neg			neg			pos			neg				neg
CAMTA1	neg										neg		neg						pos				neg	pos				neg			pos		pos	neg		neg			neg			pos	neg		neg		pos		neg
STAT6	neg	neg	pos	pos		pos		pos	pos			pos		pos	pos	pos	pos	pos			pos				pos		pos			pos		pos					pos			pos	pos		neg				neg	pos
STAT3	neg		pos			pos	neg		pos		neg		neg	pos	pos	pos			pos		pos				pos			neg	neg		pos		pos	neg		neg		pos	neg			pos	neg				neg		neg
STAT5A	neg	neg	pos	pos		pos		pos	pos			pos		pos	pos		pos	pos							pos		pos			pos		pos		neg			pos	pos		pos	pos		neg				neg
STAT2	neg			pos		pos			pos		neg			pos	pos				pos		pos		neg					neg	neg			pos	pos				pos										neg	pos	neg
SLC38A5	pos						pos				pos												pos					pos			neg		neg	pos		pos			pos			neg							pos
DRC1	neg																								pos	neg		neg			pos		pos	neg		neg		pos
SMIM14	neg					pos	neg		pos				neg	pos	pos				pos		pos	neg						neg	neg		pos		pos	neg		neg			neg				neg		neg
PAFAH1B3	pos					neg	pos	neg	neg		pos	neg		neg	neg	neg							pos		neg							neg					neg	neg	pos	neg	neg				pos		pos	neg	pos
PAFAH2	neg								pos		neg		neg		pos			pos	pos		pos		neg	pos		neg		neg	neg		pos		pos	neg	pos							pos					neg
SHE	neg		pos	pos		pos	neg	pos	pos			pos		pos	pos	pos	pos	pos			pos				pos		pos			pos		pos					pos			pos	pos						neg	pos	neg
RAB3B	neg						neg				neg		neg	pos					pos		pos		neg	pos				neg			pos		pos	neg		neg		pos	neg			pos	neg		neg		neg		neg
RGL2	neg								pos					pos	pos								neg	pos				neg	neg																neg		neg
RAB2A	neg						neg				neg		neg						pos		pos	neg	neg		pos			neg	neg		pos		pos	neg					neg				neg				neg		neg
LST1	neg	neg	pos	pos		pos	neg	pos	pos			pos		pos	pos	pos	pos	pos			pos				pos		pos			pos		pos		neg			pos		neg	pos	pos	pos	neg				neg	pos
CIB1	neg	neg	pos	pos		pos	neg	pos	pos			pos		pos	pos	pos	pos	pos		neg	pos				pos	neg	pos			pos		pos		neg			pos	pos		pos	pos							pos
FBLN5	neg		pos	pos		pos		pos	pos			pos		pos	pos	pos	pos	pos	pos		pos				pos		pos		neg	pos		pos					pos		neg	pos	pos		neg		neg		neg		neg
PER3	neg												neg	pos							pos			pos							pos			neg	pos	neg						pos
LDB1	pos				pos																				neg
SUV39H2	pos		neg			neg	pos		neg		pos	neg	pos	neg	neg	neg	neg		neg		neg	pos	pos		neg		neg	pos	pos		neg	neg	neg	pos		pos	neg	neg	pos	neg			pos	pos	pos	neg	pos		pos
MLKL	neg	neg	pos	pos		pos	neg	pos	pos			pos		pos	pos	pos	pos	pos			pos				pos		pos			pos		pos					pos			pos	pos						neg	pos
CACNA2D4	neg	neg	pos	pos		pos		pos	pos			pos		pos	pos	pos	pos	pos			pos			pos	pos		pos			pos		pos					pos			pos	pos		neg				neg	pos
GABARAPL1	neg					pos	neg		pos		neg		neg	pos	pos	pos			pos	neg	pos	neg	neg	pos	pos	neg		neg	neg		pos		pos	neg		neg	pos	pos	neg			pos	neg		neg		neg		neg
LMBRD1	neg					pos	neg				neg		neg	pos	pos				pos		pos	neg	neg		pos			neg	neg		pos		pos	neg					neg				neg		neg		neg		neg
DEPDC1B	pos		neg			neg	pos	neg	neg		pos	neg		neg	neg	neg	neg		neg		neg	pos	pos	neg	neg	pos	neg	pos	pos		neg	neg	neg	pos			neg	neg	pos	neg			pos	pos	pos		pos		pos
XYLB	pos			neg		neg	pos		neg		pos			neg		neg		neg			neg	pos	pos		neg			pos	pos		neg		neg	pos		pos	neg	neg	pos	neg		neg			pos		pos		pos
CTPS2	pos					neg	pos		neg		pos		pos	neg	neg	neg			neg				pos		neg			pos	pos		neg		neg	pos			neg	neg	pos	neg			pos		pos		pos		pos
PBK	pos		neg			neg	pos		neg		pos			neg	neg	neg	neg		neg		neg	pos	pos				neg	pos	pos			neg	neg	pos			neg	neg	pos	neg			pos		pos		pos		pos
LSM14A	pos										pos		pos		neg				neg	pos			pos	neg				pos	pos				neg										pos				pos
CENPH	pos		neg			neg	pos	neg	neg		pos	neg		neg	neg	neg	neg		neg		neg		pos		neg			pos	pos		neg	neg	neg	pos		pos	neg	neg	pos	neg			pos		pos	neg	pos		pos
CAD	pos						pos				pos			neg							neg	pos						pos	pos		neg		neg	pos	neg	pos			pos				pos
THOC7	pos								neg		pos			neg										neg				pos					neg					neg	pos						pos	neg	pos	neg	pos
ABCA9	neg		pos	pos		pos	neg	pos	pos		neg	pos		pos	pos	pos	pos	pos	pos		pos		neg		pos		pos			pos		pos					pos		neg	pos	pos		neg		neg		neg	pos	neg
ABCA8	neg		pos	pos		pos		pos	pos			pos		pos	pos	pos	pos	pos	pos		pos				pos		pos			pos		pos					pos			pos	pos						neg	pos
CAPZB	neg	neg	pos	pos		pos			pos			pos	neg	pos	pos			pos		neg	pos			pos	pos	neg			neg	pos		pos		neg	pos	neg			neg	pos		pos
CAST	neg	neg	pos	pos		pos	neg	pos	pos			pos		pos	pos	pos	pos			neg	pos				pos	neg	pos			pos		pos		neg			pos			pos	pos		neg				neg	pos
CASP4	neg	neg	pos	pos		pos	neg	pos	pos			pos		pos	pos	pos	pos	pos							pos		pos			pos		pos		neg			pos			pos	pos							pos
CASP1	neg	neg	pos	pos		pos	neg	pos	pos			pos		pos	pos	pos	pos	pos			pos				pos		pos			pos		pos		neg			pos		neg	pos	pos						neg	pos
DBF4	pos		neg			neg			neg		pos	neg		neg	neg	neg			neg		neg	pos	pos		neg			pos	pos				neg	pos			neg	neg	pos	neg			pos	pos	pos		pos		pos
DHPS	pos		neg			neg	pos	neg	neg		pos	neg	pos	neg	neg	neg	neg				neg	pos	pos		neg			pos	pos		neg	neg	neg	pos		pos	neg	neg	pos	neg	neg		pos		pos		pos		pos
ERI2	pos		neg			neg	pos		neg		pos												pos			pos		pos	pos					pos			neg		pos							neg	pos	neg	pos
F11R	neg		pos	pos		pos			pos					pos	pos						pos									pos		pos					pos			pos
GABRA5	pos										pos			neg					neg				pos					pos			neg		neg			pos			pos						pos				pos
FAM129A	neg		pos	pos		pos		pos	pos			pos		pos	pos	pos	pos	pos			pos				pos		pos			pos		pos					pos			pos	pos		neg				neg	pos
ZNF630	pos						pos				pos		pos	neg	neg	neg		neg		pos	neg			neg					pos					pos		pos		neg	pos
SNX14	neg						neg				neg		neg	pos	pos				pos		pos	neg	neg		pos			neg			pos		pos												neg		neg		neg
ARHGAP12	neg					pos	neg		pos					pos		pos							neg		pos												pos						neg				neg		neg
STARD13	neg			pos		pos		pos	pos			pos			pos	pos									pos		pos					pos					pos				pos		neg				neg	pos
CD3D	neg		pos	pos		pos			pos					pos	pos		pos	pos			pos			pos	pos					pos		pos		neg	pos		pos			pos
CD2	neg		pos	pos		pos	neg		pos			pos		pos	pos		pos	pos			pos				pos					pos		pos		neg			pos			pos	pos
CD3G	neg		pos	pos		pos			pos					pos	pos		pos	pos			pos				pos					pos		pos		neg			pos			pos
CD1E	neg		pos			pos			pos		neg		neg	pos	pos		pos	pos	pos											pos		pos		neg					neg	pos					neg				neg
CD1D	neg	neg	pos	pos		pos		pos	pos			pos		pos	pos	pos	pos	pos							pos		pos			pos		pos					pos			pos	pos							pos
VSTM4	neg																																					pos
GALM	neg		pos	pos		pos		pos	pos			pos			pos		pos	pos							pos		pos			pos		pos					pos			pos	pos							pos
AIF1	neg	neg	pos	pos		pos	neg	pos	pos			pos		pos	pos	pos	pos	pos			pos				pos		pos		neg	pos		pos		neg			pos		neg	pos	pos		neg					pos
AHR	neg		pos	pos		pos	neg	pos	pos			pos		pos	pos	pos	pos	pos	pos		pos		neg		pos		pos		neg	pos		pos		neg			pos	pos	neg	pos	pos						neg	pos	neg
AHCY	pos					neg	pos		neg		pos		pos	neg		neg			neg		neg		pos		neg			pos	pos		neg		neg	pos		pos	neg		pos	neg			pos		pos		pos		pos
IFNGR1	neg		pos	pos		pos	neg	pos	pos			pos		pos	pos	pos	pos	pos	pos		pos	neg	neg		pos					pos		pos		neg			pos		neg	pos	pos				neg			pos	neg
MBOAT1	neg	neg	pos	pos		pos	neg	pos	pos			pos		pos	pos	pos	pos	pos			pos				pos		pos			pos		pos					pos		neg	pos	pos		neg				neg	pos	neg
LSP1	neg		pos	pos		pos		pos	pos			pos		pos	pos	pos	pos	pos							pos		pos		neg	pos		pos		neg			pos			pos
LRP5	pos						pos																pos		neg			pos			neg			pos		pos						neg							pos
RIPPLY2	pos		neg	neg		neg		neg	neg		pos	neg		neg	neg	neg	neg	neg	neg					neg			neg		pos			neg		pos		pos	neg		pos	neg					pos		pos
RBMX	pos		neg	neg		neg	pos		neg		pos	neg	pos	neg	neg	neg			neg	pos	neg	pos	pos	neg	neg	pos		pos	pos		neg		neg	pos		pos	neg	neg	pos	neg			pos		pos	neg	pos		pos
AOAH	neg		pos	pos		pos	neg	pos	pos		neg	pos		pos	pos	pos	pos	pos	pos		pos				pos		pos		neg	pos		pos	pos	neg			pos	pos	neg	pos	pos		neg		neg		neg	pos	neg
ANXA11	neg	neg	pos	pos		pos		pos	pos			pos		pos	pos	pos	pos	pos							pos		pos			pos		pos					pos			pos	pos						neg	pos
ANXA7	neg	neg	pos	pos		pos	neg	pos	pos			pos		pos	pos	pos		pos		neg	pos	neg			pos		pos			pos		pos		neg	pos		pos	pos	neg	pos	pos							pos
TMEM80	neg										neg							pos																								pos
SLC18B1	neg		pos	pos		pos	neg	pos	pos			pos		pos	pos	pos	pos								pos		pos			pos		pos					pos			pos	pos						neg	pos	neg
EHMT2	pos		neg	neg		neg	pos				pos			neg		neg					neg									neg				pos			neg	neg	pos	neg							pos		pos
SDHAF3	pos								neg		pos			neg	neg	neg			neg		neg		pos	neg				pos	pos				neg				neg		pos	neg			pos		pos		pos		pos
HBQ1	pos																																																pos
ARL11	neg		pos	pos		pos		pos	pos			pos			pos		pos	pos							pos					pos		pos		neg						pos
LGALS3	neg		pos	pos		pos	neg	pos	pos			pos		pos	pos	pos	pos								pos		pos			pos		pos		neg			pos	pos		pos	pos							pos
M1AP	neg		pos	pos		pos		pos	pos			pos		pos	pos	pos	pos								pos					pos		pos					pos			pos	pos							pos
TMBIM4	neg			pos		pos	neg		pos		neg			pos	pos						pos	neg			pos			neg			pos			neg			pos		neg
MRPL48	pos		neg			neg			neg		pos		pos	neg	neg	neg	neg		neg		neg		pos		neg			pos	pos		neg		neg	pos		pos		neg	pos	neg					pos		pos		pos
IQGAP3	pos					neg	pos		neg		pos			neg	neg	neg			neg			pos	pos		neg			pos	pos				neg						pos						pos		pos		pos
TNFAIP3	neg	neg	pos	pos		pos		pos	pos		neg	pos	neg	pos	pos	pos	pos	pos	pos		pos		neg	pos	pos		pos		neg	pos		pos		neg			pos		neg	pos						pos	neg	pos	neg
TNFAIP2	neg	neg	pos	pos		pos		pos	pos			pos		pos	pos	pos	pos	pos							pos		pos			pos		pos					pos		neg	pos	pos		neg				neg	pos	neg
AASDH	pos										pos								neg	pos								pos	pos				neg	pos		pos			pos				pos			neg	pos
BCKDHA	pos					neg								neg									pos		neg																								pos
PRKAG1	neg																							pos																		pos
RASSF8	neg																				pos																pos				pos							pos
MRPL3	pos					neg	pos		neg		pos		pos	neg	neg	neg			neg				pos	neg				pos	pos		neg		neg	pos		pos	neg	neg	pos	neg			pos		pos		pos		pos
NMI	neg	neg	pos	pos		pos	neg	pos	pos			pos		pos	pos	pos	pos	pos			pos				pos		pos			pos		pos		neg	pos		pos			pos	pos							pos
MTA1	pos			neg		neg	pos		neg		pos		pos	neg	neg						neg	pos	pos		neg			pos	pos		neg			pos			neg	neg	pos
ATP6V0D1	neg		pos								neg		neg							neg	pos							neg	neg		pos		pos	neg	pos	neg		pos	neg
MPEG1	neg		pos	pos		pos	neg	pos	pos		neg	pos		pos	pos	pos	pos	pos	pos		pos		neg		pos		pos		neg	pos		pos		neg			pos		neg	pos	pos		neg		neg		neg	pos	neg
CXCR6	neg		pos	pos		pos	neg	pos	pos			pos		pos	pos	pos	pos	pos			pos				pos		pos			pos		pos		neg			pos	pos		pos	pos						neg
CGREF1	pos			neg					neg					neg				neg			neg	pos			neg				pos			neg							pos
UBQLNL	neg		pos	pos		pos		pos	pos			pos		pos	pos		pos	pos							pos		pos			pos		pos					pos			pos	pos							pos
COX7B	pos					neg			neg		pos		pos	neg	neg	neg			neg				pos	neg									neg				neg			neg					pos		pos		pos
SNHG10	pos		neg				pos	neg	neg																neg									pos		pos		neg	pos			neg
HSPB8	neg	neg	pos	pos		pos		pos	pos		neg	pos		pos	pos	pos									pos	neg	pos					pos		neg			pos	pos					neg				neg	pos
GNL3	pos						pos				pos		pos	neg					neg				pos					pos	pos		neg		neg	pos		pos		neg	pos			neg			pos		pos		pos
TNNI3K	neg										neg		neg	pos					pos				neg	pos				neg	neg		pos		pos			neg			neg			pos	neg		neg		neg		neg
NECAP2	neg	neg	pos	pos		pos		pos	pos			pos		pos	pos	pos	pos	pos			pos			pos	pos		pos			pos		pos		neg	pos		pos			pos	pos	pos						pos
MAP7D1	neg								pos		neg		neg		pos				pos				neg	pos				neg	neg		pos		pos	neg		neg		pos	neg			pos	neg		neg		neg		neg
MIER1	neg						neg				neg		neg	pos				pos	pos					pos	pos						pos			neg	pos				neg			pos							neg
IQCB1	pos										pos																	pos			neg		neg	pos		pos		neg	pos
OCIAD2	pos					neg	pos				pos		pos	neg	neg								pos		neg			pos	pos		neg		neg	pos			neg		pos								pos		pos
KANK1	neg	neg	pos	pos		pos		pos	pos			pos		pos	pos	pos	pos	pos							pos		pos			pos		pos					pos			pos	pos						neg	pos
GEMIN5	pos			neg		neg								neg	neg	neg					neg							pos						pos		pos			pos				pos				pos		pos
SF3B3	pos			neg		neg	pos	neg	neg		pos	neg	pos	neg	neg	neg			neg	pos			pos	neg	neg			pos	pos		neg	neg	neg	pos			neg		pos	neg			pos		pos	neg	pos	neg	pos
RPL5	pos								neg																neg						neg					pos		neg	pos							neg
P4HA2	neg		pos	pos			neg				neg														pos	neg		neg			pos		pos	neg		neg		pos	neg				neg				neg
TKT	pos					neg	pos		neg		pos		pos	neg					neg				pos	neg				pos	pos		neg		neg	pos		pos		neg	pos			neg			pos		pos		pos
SBK1	pos																															neg
SF3A2	pos				pos
TNFRSF1B	neg	neg	pos	pos		pos		pos	pos		neg	pos		pos	pos	pos	pos	pos			pos			pos	pos	neg	pos		neg	pos		pos		neg			pos	pos	neg	pos	pos							pos
C4orf46	pos	pos	neg	neg		neg	pos		neg		pos	neg	pos	neg	neg	neg	neg	neg	neg	pos	neg	pos	pos	neg	neg		neg	pos	pos		neg	neg	neg	pos			neg	neg	pos	neg			pos		pos	neg	pos		pos
SAMD3	neg	neg	pos	pos		pos	neg	pos	pos					pos	pos	pos	pos	pos	pos		pos				pos		pos		neg	pos		pos		neg	pos		pos			pos	pos						neg	pos	neg
YAP1	neg		pos	pos		pos		pos	pos			pos		pos	pos	pos									pos		pos			pos		pos					pos			pos	pos							pos
RAPGEF3	neg	neg	pos	pos		pos		pos	pos			pos		pos	pos	pos	pos							pos	pos		pos			pos		pos					pos			pos	pos		neg			pos	neg	pos
KYNU	neg		pos	pos		pos	neg	pos	pos			pos		pos	pos	pos	pos	pos			pos				pos		pos			pos		pos		neg			pos			pos	pos							pos
ZNF285	pos		neg	neg		neg	pos		neg		pos	neg	pos	neg	neg	neg		neg		pos			pos		neg		neg	pos	pos		neg		neg	pos		pos	neg	neg	pos	neg					pos		pos		pos
SERPINB1	neg	neg	pos	pos		pos	neg	pos	pos			pos		pos	pos	pos	pos	pos		neg	pos				pos		pos		neg	pos		pos		neg	pos		pos	pos	neg	pos	pos
ELAVL3	pos	pos	neg	neg		neg	pos	neg	neg			neg		neg	neg	neg	neg	neg							neg					neg		neg					neg			neg	neg						pos	neg
ELF1	neg		pos	pos		pos	neg	pos	pos			pos		pos	pos	pos	pos	pos	pos		pos	neg	neg		pos		pos			pos		pos		neg			pos		neg	pos	pos				neg		neg	pos	neg
METRN	neg	neg	pos	pos		pos		pos	pos			pos								neg					pos	neg	pos		neg			pos				neg	pos	pos			pos
TIGD1	pos	pos		neg		neg	pos	neg	neg		pos	neg		neg	neg	neg								neg	neg		neg		pos			neg		pos			neg		pos	neg	neg	neg					pos	neg
ECSIT	pos					neg	pos		neg		pos		pos	neg	neg				neg		neg		pos		neg			pos			neg		neg	pos			neg		pos	neg					pos		pos		pos
CD320	pos					neg	pos				pos		pos	neg	neg				neg				pos					pos			neg		neg						pos						pos		pos	neg	pos
EFCC1	neg	neg	pos	pos		pos		pos	pos			pos		pos	pos	pos	pos	pos			pos				pos		pos			pos		pos					pos			pos	pos		neg				neg	pos
EPHX1	neg	neg	pos	pos		pos		pos	pos			pos			pos	pos											pos					pos					pos			pos	pos							pos
WASF2	neg		pos	pos		pos		pos	pos		neg	pos		pos	pos	pos	pos	pos			pos			pos						pos		pos		neg	pos		pos		neg	pos		pos						pos
LPCAT3	neg										neg										pos			pos										neg		neg						pos
LPAR6	neg		pos	pos		pos	neg	pos	pos			pos		pos	pos	pos	pos	pos			pos	neg			pos		pos			pos		pos					pos		neg	pos	pos		neg		neg		neg	pos	neg
DAB2	neg	neg	pos	pos		pos		pos	pos			pos		pos	pos	pos	pos	pos			pos				pos		pos		neg	pos		pos					pos		neg	pos	pos		neg				neg	pos
DGKA	neg		pos	pos		pos		pos	pos		neg	pos		pos	pos	pos	pos	pos	pos		pos		neg	pos	pos		pos		neg	pos		pos		neg			pos		neg	pos			neg		neg	pos	neg	pos	neg
DHRSX	pos					neg											neg	neg					pos								neg								pos										pos
PPAT	pos			neg		neg	pos		neg		pos		pos	neg	neg	neg	neg	neg	neg		neg		pos					pos	pos			neg	neg	pos		pos	neg	neg	pos	neg			pos	pos	pos	neg	pos		pos
FAM216A	pos			neg		neg	pos	neg	neg		pos	neg		neg	neg	neg		neg	neg		neg		pos		neg			pos	pos			neg		pos		pos	neg	neg	pos	neg					pos	neg	pos	neg	pos
FERMT3	neg	neg	pos	pos		pos		pos	pos			pos		pos	pos	pos	pos	pos			pos			pos	pos		pos		neg	pos		pos		neg			pos		neg	pos	pos						neg	pos
GPR171	neg		pos	pos		pos	neg		pos				neg	pos	pos	pos	pos	pos	pos		pos		neg		pos		pos			pos		pos		neg			pos		neg	pos					neg		neg		neg
AAED1	neg			pos	neg	pos		pos				pos		pos	pos	pos					pos				pos	neg					pos	pos		neg	pos						pos							pos
DUSP18	neg																						neg	pos										neg		neg
GAS5	pos												pos	neg							neg							pos	pos		neg		neg	pos		pos		neg	pos			neg			pos				pos
HAUS1	pos		neg			neg			neg		pos	neg		neg	neg	neg			neg									pos	pos				neg	pos			neg	neg	pos	neg			pos		pos		pos		pos
ACSS3	neg	neg	pos	pos		pos		pos	pos			pos		pos	pos	pos	pos				pos				pos		pos			pos		pos					pos			pos	pos							pos
FBXO9	neg										neg		neg	pos					pos				neg					neg	neg		pos		pos			neg			neg						neg		neg		neg
PBXIP1	neg	neg	pos	pos		pos	neg	pos	pos		neg	pos		pos	pos	pos	pos	pos	pos		pos	neg		pos	pos	neg	pos		neg	pos		pos		neg			pos	pos	neg	pos	pos		neg		neg		neg	pos	neg
KEL	neg		pos						pos				neg				pos	pos						pos						pos		pos								pos
OPRD1	pos									pos
RILP	neg	neg	pos	pos		pos	neg	pos	pos		neg	pos		pos	pos	pos	pos		pos		pos			pos	pos	neg	pos	neg	neg	pos		pos	pos	neg		neg	pos	pos	neg	pos	pos	pos	neg			pos	neg	pos
HEXIM1	neg					pos			pos					pos										pos														pos	neg								neg		neg
ATP5G1	pos								neg		pos			neg		neg			neg			pos	pos														neg			neg					pos		pos	neg	pos
SLC6A8	pos					neg	pos		neg		pos		pos	neg	neg		neg	neg	neg		neg		pos	neg	neg						neg	neg					neg		pos	neg		neg			pos			neg	pos
SLC6A11	pos										pos		pos																		neg																		pos
ADTRP	neg		pos	pos		pos									pos									pos	pos					pos		pos		neg						pos								pos
TCTEX1D1	neg																																	neg				pos
ASNSD1	pos	pos	neg									neg															neg					neg														neg
ANKRD16	pos					neg					pos		pos	neg							neg		pos		neg						neg			pos	neg	pos		neg	pos	neg					pos				pos
CCDC93	neg										neg												neg										pos																neg
ALKBH2	pos					neg	pos	neg	neg		pos		pos	neg	neg	neg			neg		neg		pos		neg			pos	pos		neg		neg	pos		pos	neg	neg	pos	neg			pos		pos		pos		pos
NUDT9P1	neg								pos							pos	pos	pos														pos					pos			pos			neg		neg		neg		neg
CDKN3	pos					neg	pos		neg		pos			neg	neg	neg	neg		neg		neg	pos	pos					pos	pos		neg		neg	pos			neg	neg	pos	neg			pos		pos		pos		pos
CDKN2B	neg
UBE2C	pos		neg			neg	pos		neg		pos		pos	neg	neg	neg			neg		neg	pos	pos		neg			pos	pos		neg		neg	pos			neg	neg	pos	neg			pos		pos		pos		pos
TMEM184B	neg					pos			pos		neg	pos		pos		pos					pos							neg	neg				pos	neg		neg		pos	neg	pos					neg		neg		neg
MTERF3	pos										pos		pos						neg				pos	neg				pos	pos										pos				pos		pos		pos
SSPN	neg		pos	pos		pos		pos	pos			pos		pos	pos	pos	pos						neg		pos		pos					pos					pos		neg	pos	pos		neg		neg		neg	pos	neg
CPLX1	pos					neg	pos		neg		pos		pos	neg			neg	neg	neg		neg		pos	neg				pos			neg		neg	pos		pos			pos	neg		neg			pos		pos		pos
CRTAM	neg		pos	pos		pos	neg	pos	pos			pos		pos	pos	pos	pos	pos			pos				pos					pos		pos		neg	pos		pos			pos	pos							pos
LPAR5	neg	neg	pos	pos		pos		pos	pos			pos		pos	pos	pos	pos	pos			pos			pos	pos					pos		pos					pos	pos		pos	pos							pos
ZNF502	pos		neg	neg		neg	pos				pos		pos	neg	neg										neg			pos	pos		neg		neg	pos		pos		neg	pos	neg			pos	pos			pos		pos
BCL7A	pos	pos	neg	neg	pos	neg	pos	neg	neg			neg		neg		neg									neg							neg					neg	neg			neg							neg
BCL3	neg	neg	pos	pos		pos		pos	pos			pos		pos	pos	pos	pos	pos							pos		pos			pos		pos					pos			pos	pos						neg	pos
TBC1D2B	neg			pos		pos		pos	pos			pos		pos																		pos					pos			pos
TMEM130	neg						neg				neg		neg						pos				neg					neg	neg		pos		pos	neg		neg		pos	neg				neg		neg		neg		neg
NUDT11	pos			neg		neg		neg	neg		pos	neg	pos	neg	neg	neg	neg	neg			neg		pos	neg			neg			neg		neg		pos			neg		pos	neg					pos	neg		neg	pos
RAB8B	neg		pos	pos		pos	neg		pos				neg	pos	pos		pos	pos		neg	pos				pos					pos	pos			neg	pos				neg	pos
PAQR9	pos										pos		pos																		neg		neg						pos
USP48	neg										neg		neg	pos					pos		pos		neg	pos				neg			pos		pos		pos				neg			pos			neg				neg
TMBIM6	neg		pos	pos		pos		pos	pos					pos	pos					neg					pos					pos		pos		neg				pos			pos
PRDX2	pos		neg			neg	pos		neg		pos	neg	pos	neg	neg	neg	neg		neg		neg	pos	pos		neg			pos			neg	neg		pos			neg	neg	pos	neg					pos		pos	neg	pos
TEC	neg		pos	pos		pos		pos	pos			pos			pos	pos	pos								pos		pos			pos		pos					pos			pos	pos							pos
SLCO2B1	neg		pos	pos		pos	neg	pos	pos		neg	pos		pos	pos	pos	pos	pos	pos		pos				pos		pos		neg	pos		pos		neg			pos	pos	neg	pos	pos		neg		neg		neg	pos	neg
PTGS1	neg		pos	pos		pos		pos	pos			pos			pos										pos		pos			pos		pos					pos				pos							pos
GIMAP8	neg		pos	pos		pos	neg	pos	pos			pos		pos	pos	pos	pos	pos	pos		pos				pos		pos			pos		pos		neg			pos			pos	pos		neg		neg		neg	pos	neg
E2F3	pos						pos		neg		pos		pos	neg	neg	neg			neg		neg		pos	neg				pos	pos		neg		neg	pos		pos	neg		pos				pos		pos		pos		pos
ATG4D	pos					neg	pos								neg								pos		neg	pos					neg
EDNRB	neg		pos	pos		pos	neg	pos	pos		neg	pos		pos	pos	pos	pos	pos	pos		pos	neg			pos		pos		neg	pos		pos					pos		neg	pos	pos		neg				neg	pos
VAT1	neg		pos				neg				neg		neg						pos									neg	neg		pos		pos	neg		neg		pos	neg			pos	neg				neg
SYNCRIP	pos		neg	neg					neg		pos			neg					neg					neg		pos		pos	pos		neg		neg	pos		pos		neg	pos				pos	pos		neg	pos
SIDT2	neg					pos		pos	pos		neg	pos		pos	pos	pos			pos				neg			neg	pos					pos					pos			pos			neg			pos	neg	pos
TDP1	pos					neg	pos		neg		pos		pos	neg	neg	neg			neg				pos		neg			pos	pos				neg	pos			neg	neg	pos				pos		pos		pos		pos
CFAP44	neg																															pos																pos
RGS9	neg						neg		pos		neg		neg	pos		pos			pos				neg	pos	pos			neg	neg		pos		pos	neg		neg		pos	neg			pos	neg		neg		neg		neg
PTRF	neg	neg	pos	pos		pos		pos	pos			pos		pos	pos	pos									pos		pos			pos		pos					pos			pos	pos						neg	pos
ARHGEF11	neg										neg								pos					pos				neg			pos		pos			neg		pos				pos					neg		neg
DNAJC6	neg										neg								pos									neg			pos		pos									pos	neg				neg
GCSAM	neg		pos	pos		pos			pos					pos	pos		pos	pos			pos			pos	pos					pos		pos					pos			pos								pos
GBP3	neg		pos	pos		pos	neg	pos	pos			pos		pos	pos	pos	pos	pos							pos		pos			pos		pos					pos			pos	pos							pos
GBP2	neg	neg	pos	pos		pos	neg	pos	pos			pos		pos	pos	pos	pos	pos							pos		pos			pos		pos		neg			pos		neg	pos	pos						neg	pos
GBP1	neg	neg	pos	pos		pos		pos	pos			pos		pos	pos	pos	pos	pos							pos		pos			pos		pos					pos			pos	pos							pos
CYTIP	neg		pos	pos		pos	neg	pos	pos			pos		pos	pos	pos	pos	pos			pos				pos		pos			pos		pos		neg			pos		neg	pos								pos
RPL14	pos						pos						pos															pos			neg		neg	pos		pos		neg	pos			neg
MNDA	neg		pos	pos		pos	neg	pos	pos			pos		pos	pos	pos	pos	pos							pos		pos			pos		pos					pos			pos	pos							pos
MNAT1	pos					neg	pos		neg		pos		pos	neg	neg				neg				pos	neg				pos	pos				neg	pos					pos								pos
HLA-G	neg		pos	pos		pos	neg	pos	pos			pos		pos	pos	pos	pos	pos			pos				pos		pos		neg	pos		pos					pos			pos	pos						neg	pos
HLA-F	neg	neg	pos	pos		pos	neg	pos	pos			pos		pos	pos	pos	pos	pos			pos				pos		pos		neg	pos		pos		neg			pos		neg	pos	pos		neg				neg	pos
HLA-E	neg	neg	pos	pos		pos	neg	pos	pos			pos		pos	pos	pos	pos	pos			pos				pos		pos		neg	pos		pos		neg			pos		neg	pos	pos		neg				neg	pos
ELL3	neg								pos					pos				pos		neg	pos										pos			neg	pos					pos		pos
LSM4	pos					neg	pos		neg		pos		pos	neg	neg	neg	neg		neg		neg	pos	pos					pos					neg				neg		pos	neg			pos		pos		pos		pos
VAX2	pos						pos				pos		pos	neg				neg	neg	pos			pos	neg				pos			neg		neg	pos	neg	pos			pos						pos				pos
KIAA0930	neg										neg		neg						pos					pos				neg	neg		pos		pos	neg		neg		pos	neg			pos	neg		neg		neg		neg
NCAPD3	pos		neg	neg		neg	pos		neg		pos	neg		neg	neg	neg				pos	neg			neg		pos	neg	pos	pos				neg	pos		pos	neg	neg	pos				pos	pos	pos		pos		pos
SMPD1	neg	neg	pos	pos																neg	pos			pos						pos		pos		neg	pos			pos				pos
AMER1	pos			neg		neg			neg									neg		pos					neg														pos
NCL	pos		neg	neg		neg	pos		neg		pos		pos	neg	neg		neg		neg		neg	pos	pos		neg			pos	pos	neg			neg	pos		pos		neg	pos	neg			pos		pos		pos		pos
ENPP3	neg								pos		neg																														pos				neg				neg
TOM1L2	neg						neg		pos		neg		neg	pos		pos			pos				neg	pos				neg	neg		pos		pos			neg			neg				neg		neg		neg		neg
ADGRA1	neg										neg		neg						pos				neg	pos				neg	neg		pos		pos	neg		neg			neg						neg				neg
TXLNA	neg																							pos											pos							pos
FRMD8	neg		pos	pos		pos			pos			pos									pos						pos			pos		pos						pos		pos
RDH5	neg												neg	pos				pos						pos					neg						pos	neg			neg			pos
ZMYM6	neg					pos	neg		pos		neg		neg	pos	pos		pos	pos	pos		pos		neg	pos							pos			neg			pos		neg	pos								pos	neg
ELP6	pos					neg	pos		neg		pos		pos	neg		neg			neg				pos		neg			pos			neg		neg	pos		pos	neg	neg	pos	neg					pos		pos		pos
PGPEP1	neg	neg	pos	pos		pos	neg	pos	pos			pos		pos	pos		pos	pos							pos			neg	neg	pos		pos		neg		neg		pos	neg	pos	pos						neg
SIGMAR1	pos								neg						neg																neg																	neg
NR3C1	neg		pos	pos		pos	neg	pos	pos		neg	pos	neg	pos	pos	pos	pos	pos	pos		pos	neg	neg		pos		pos			pos	pos	pos		neg			pos		neg	pos	pos				neg		neg	pos	neg
QTRTD1	pos						pos				pos		pos						neg				pos					pos	pos		neg		neg	pos		pos			pos				pos	pos	pos		pos		pos
PSD4	neg		pos	pos		pos		pos	pos			pos		pos	pos	pos	pos	pos			pos			pos	pos		pos			pos		pos					pos			pos	pos							pos
ZCCHC17	neg						neg				neg		neg						pos		pos			pos				neg	neg		pos		pos	neg	pos	neg		pos	neg			pos	neg				neg		neg
TRPV2	neg					pos	neg		pos		neg		neg	pos	pos	pos			pos	neg	pos		neg		pos			neg	neg		pos		pos	neg			pos		neg	pos			neg				neg	pos	neg
JAK2	neg		pos			pos	neg				neg		neg	pos	pos		pos	pos	pos		pos		neg		pos					pos	pos	pos	pos	neg					neg	pos			neg				neg		neg
JAK1	neg		pos	pos		pos		pos	pos		neg	pos	neg	pos	pos	pos	pos	pos	pos			neg		pos	pos	neg	pos			pos		pos					pos		neg	pos	pos		neg		neg		neg	pos	neg
ITPR3	neg		pos	pos		pos		pos	pos			pos		pos	pos	pos	pos	pos	pos		pos		neg	pos	pos		pos		neg	pos		pos		neg			pos		neg	pos	pos		neg		neg		neg	pos	neg
CYBRD1	neg	neg	pos	pos		pos	neg	pos	pos			pos		pos	pos	pos	pos	pos			pos				pos		pos		neg	pos		pos					pos		neg	pos	pos		neg				neg	pos	neg
CCDC146	neg			pos		pos	neg	pos	pos		neg			pos	pos	pos	pos	pos	pos		pos		neg		pos			neg	neg		pos	pos					pos		neg	pos	pos				neg		neg	pos	neg
LRRN1	pos										pos		pos								neg													pos	neg	pos			pos			neg			pos
FXYD5	neg	neg	pos	pos		pos		pos	pos			pos		pos	pos	pos	pos	pos							pos		pos			pos		pos		neg			pos	pos	neg	pos	pos							pos
SUOX	neg		pos																					pos														pos
RING1	neg																						neg					neg	neg
TOM1	neg								pos		neg								pos			neg		pos		neg		neg	neg		pos		pos	neg		neg			neg				neg				neg
MAMLD1	neg						neg				neg								pos				neg					neg	neg				pos	neg					neg				neg				neg		neg
PLCB3	neg		pos																	neg				pos		neg									pos			pos				pos
PLCG2	neg		pos	pos		pos	neg	pos	pos			pos		pos	pos	pos	pos	pos			pos				pos		pos			pos		pos		neg			pos			pos	pos						neg	pos
NELFA	pos					neg	pos	neg	neg		pos		pos	neg	neg				neg		neg	pos	pos		neg			pos	pos		neg		neg	pos		pos	neg	neg	pos	neg			pos		pos		pos		pos
WHSC1	pos		neg	neg		neg	pos	neg	neg		pos	neg		neg	neg	neg	neg		neg	pos	neg	pos	pos		neg		neg	pos	pos	neg	neg	neg	neg	pos			neg	neg	pos	neg			pos	pos	pos	neg	pos		pos
FLII	neg		pos	pos		pos			pos		neg		neg	pos	pos	pos		pos	pos	neg			neg	pos	pos			neg	neg		pos	pos	pos	neg		neg	pos	pos	neg	pos			neg		neg	pos	neg		neg
SLAMF8	neg		pos	pos		pos	neg	pos	pos			pos	neg	pos	pos	pos	pos	pos			pos		neg	pos	pos		pos		neg	pos		pos		neg		neg	pos		neg	pos	pos		neg				neg	pos	neg
XRCC1	pos					neg	pos		neg		pos			neg	neg				neg			pos	pos		neg						neg		neg	pos			neg								pos		pos		pos
CFLAR	neg		pos	pos		pos	neg	pos	pos		neg	pos		pos	pos	pos	pos	pos	pos		pos	neg			pos		pos			pos		pos		neg			pos		neg	pos	pos		neg				neg	pos
GMPS	pos					neg	pos				pos		pos	neg		neg			neg				pos	neg				pos	pos		neg		neg	pos		pos			pos				pos		pos		pos		pos
CD84	neg		pos	pos		pos		pos	pos			pos		pos	pos	pos	pos	pos			pos				pos					pos		pos					pos			pos	pos							pos
PIWIL4	neg			pos		pos		pos	pos			pos			pos		pos								pos							pos					pos			pos	pos						neg	pos
WIZ	pos		neg	neg		neg	pos		neg		pos		pos	neg	neg				neg	pos		pos	pos		neg			pos			neg			pos			neg	neg	pos						pos		pos		pos
PPCS	neg		pos	pos		pos	neg		pos					pos				pos		neg	pos			pos							pos			neg	pos	neg		pos				pos
NPEPL1	neg																																					pos	neg			pos				pos
IPO4	pos						pos				pos		pos	neg		neg			neg				pos		neg			pos	pos		neg		neg	pos		pos		neg	pos				pos		pos		pos		pos
IGFLR1	neg		pos	pos		pos		pos	pos			pos		pos	pos		pos	pos							pos					pos		pos					pos			pos	pos							pos
MAGOHB	pos					neg			neg		pos			neg	neg	neg			neg				pos					pos	pos				neg	pos			neg		pos				pos	pos	pos		pos		pos
SLC6A15	pos			neg				neg	neg		pos	neg		neg	neg			neg			neg								pos			neg		pos		pos	neg		pos	neg					pos			neg	pos
SPC25	pos					neg	pos		neg		pos			neg	neg	neg	neg		neg		neg	pos	pos		neg			pos	pos				neg	pos			neg	neg	pos	neg			pos		pos		pos		pos
CHD5	neg										neg		neg	pos	pos	pos			pos			neg	neg	pos				neg	neg		pos		pos	neg		neg			neg				neg		neg		neg		neg
IPCEF1	neg		pos	pos		pos		pos	pos					pos	pos		pos	pos												pos		pos					pos			pos	pos							pos
ZFAS1	pos					neg			neg		pos		pos	neg	neg				neg		neg				neg			pos	pos		neg		neg	pos		pos		neg	pos				pos				pos		pos
GLT8D2	neg	neg	pos	pos		pos		pos	pos			pos		pos	pos	pos	pos								pos		pos			pos		pos					pos			pos	pos		neg				neg	pos
APH1B	neg					pos	neg		pos				neg	pos	pos					neg	pos			pos										neg				pos
FGR	neg		pos	pos		pos		pos	pos			pos		pos	pos	pos	pos	pos							pos		pos			pos		pos					pos			pos								pos
MIF	pos					neg					pos			neg			neg				neg		pos		neg						neg						neg		pos	neg					pos				pos
SPSB1	neg		pos	pos		pos		pos	pos		neg	pos		pos	pos	pos	pos				pos				pos		pos		neg	pos		pos	pos			neg	pos		neg	pos		pos	neg				neg		neg
C16orf59	pos		neg			neg	pos	neg	neg		pos			neg	neg	neg			neg			pos	pos		neg			pos	pos		neg	neg	neg	pos			neg		pos	neg			pos		pos		pos		pos
RPS6KA1	neg	neg	pos	pos		pos			pos					pos	pos		pos	pos		neg				pos	pos					pos		pos		neg	pos	neg		pos	neg	pos		pos
RPS4X	pos						pos				pos		pos	neg					neg				pos					pos			neg		neg	pos		pos		neg	pos						pos				pos
KLF2	neg	neg	pos	pos		pos		pos	pos		neg	pos		pos	pos	pos	pos	pos							pos		pos		neg	pos		pos					pos		neg	pos	pos		neg		neg		neg	pos
NPM3	pos										pos		pos	neg					neg		neg		pos					pos			neg		neg	pos		pos			pos				pos		pos		pos		pos
CCT3	pos					neg					pos			neg		neg							pos		neg			pos	pos			neg		pos			neg		pos	neg					pos		pos	neg	pos
SERPINB8	neg		pos	pos		pos	neg		pos				neg	pos						neg									neg		pos		pos	neg		neg		pos	neg				neg
FAM69B	pos					neg	pos		neg		pos		pos	neg	neg		neg	neg					pos		neg						neg			pos					pos										pos
HNRNPUL1	pos			neg		neg	pos		neg		pos		pos	neg	neg	neg			neg	pos	neg	pos	pos		neg			pos	pos		neg		neg	pos			neg	neg	pos				pos		pos		pos		pos
B3GALT4	neg	neg	pos	pos		pos	neg		pos		neg	pos		pos	pos		pos	pos	pos	neg	pos		neg	pos	pos	neg		neg	neg	pos	pos	pos	pos	neg	pos	neg	pos	pos	neg	pos		pos	neg				neg	pos
DOCK8	neg		pos	pos		pos	neg	pos	pos			pos		pos	pos	pos	pos	pos	pos		pos				pos		pos			pos		pos		neg			pos		neg	pos	pos				neg		neg	pos	neg
DNAJC8	neg												neg											pos				neg	neg		pos		pos	neg	pos	neg			neg			pos
POLR1A	pos	pos				neg			neg							neg									neg												neg					neg
POC1A	pos					neg	pos		neg		pos			neg	neg	neg	neg		neg		neg	pos	pos		neg			pos	pos		neg		neg	pos			neg	neg	pos	neg			pos		pos		pos		pos
ZC3H12A	neg	neg	pos	pos		pos		pos	pos			pos		pos	pos	pos	pos	pos			pos				pos		pos			pos		pos					pos			pos	pos							pos
EMC1	neg										neg		neg						pos				neg	pos				neg			pos		pos	neg		neg		pos	neg			pos					neg		neg
NCAPH	pos		neg			neg	pos		neg		pos			neg	neg	neg	neg		neg		neg	pos	pos		neg			pos	pos		neg		neg	pos			neg	neg	pos	neg			pos	pos	pos		pos		pos
LARS2	pos						pos				pos			neg									pos					pos	pos		neg		neg			pos			pos						pos		pos		pos
GIMAP4	neg		pos	pos		pos	neg	pos	pos			pos		pos	pos	pos	pos	pos			pos				pos		pos			pos		pos					pos			pos	pos							pos
TRIM39	neg																				pos		neg						neg
MYCN	pos	pos	neg	neg	pos	neg	pos	neg	neg	pos	pos	neg	pos	neg	neg	neg	neg	neg	neg	pos	neg	pos	pos	neg	neg	pos	neg	pos	pos	neg	neg	neg	neg	pos	neg	pos	neg		pos	neg	neg	neg				neg	pos	neg	pos
SDF4	neg	neg	pos	pos		pos		pos	pos		neg	pos		pos	pos			pos		neg	pos			pos				neg	neg			pos		neg	pos	neg	pos		neg	pos			neg
ADPRH	neg	neg	pos	pos				pos	pos			pos			pos											neg				pos		pos									pos							pos
PSAP	neg		pos	pos		pos		pos	pos		neg	pos		pos	pos	pos									pos	neg	pos	neg	neg	pos		pos	pos	neg		neg		pos	neg		pos		neg				neg	pos
SELP	neg		pos	pos		pos		pos	pos			pos		pos	pos	pos	pos	pos			pos				pos		pos			pos		pos					pos			pos	pos						neg	pos
RPL22L1	pos										pos		pos	neg					neg				pos	neg				pos	pos		neg		neg	pos		pos		neg	pos						pos		pos		pos
AIM1	neg		pos	pos		pos	neg	pos	pos			pos		pos	pos	pos	pos	pos			pos			pos	pos		pos			pos		pos		neg			pos		neg	pos	pos						neg	pos	neg
DNAJC5G	pos						pos				pos		pos	neg					neg	pos	neg	pos	pos	neg	neg			pos	pos		neg		neg	pos	neg	pos			pos			neg							pos
BICD2	neg																				pos
ABCB4	neg			pos				pos	pos						pos						pos			pos								pos					pos			pos								pos
PLAC8	neg		pos	pos		pos		pos	pos					pos	pos		pos	pos			pos				pos					pos		pos					pos			pos	pos							pos
NME8	neg		pos	pos		pos			pos			pos		pos			pos	pos					neg						neg	pos		pos					pos			pos
MYOT	neg					pos			pos		neg			pos	pos				pos		pos						pos	neg	neg								pos				pos		neg		neg		neg
KIF23	pos		neg			neg	pos		neg		pos			neg	neg	neg	neg		neg		neg	pos			neg			pos	pos		neg	neg	neg	pos			neg	neg	pos	neg			pos	pos	pos		pos		pos
SLC4A7	pos										pos									pos				neg				pos	pos				neg			pos		neg				neg		pos			pos
TMEM63A	neg	neg	pos	pos		pos		pos	pos			pos		pos	pos	pos	pos	pos							pos		pos		neg	pos		pos					pos		neg	pos	pos				neg		neg	pos	neg
SEMA3E	neg										neg		neg						pos									neg			pos		pos	neg		neg		pos	neg			pos							neg
KIF4A	pos					neg	pos		neg		pos			neg	neg	neg	neg		neg		neg	pos	pos		neg			pos	pos		neg	neg	neg	pos			neg		pos	neg			pos		pos		pos		pos
HELLS	pos		neg			neg	pos		neg		pos		pos	neg	neg	neg			neg		neg	pos	pos		neg			pos	pos		neg		neg	pos		pos	neg	neg	pos	neg			pos		pos		pos		pos
NCKAP1L	neg		pos	pos		pos		pos	pos			pos		pos	pos	pos	pos	pos			pos			pos	pos		pos			pos		pos		neg			pos	pos	neg	pos	pos						neg	pos
HEXA	neg	neg	pos	pos		pos		pos	pos			pos			pos	pos									pos	neg	pos			pos		pos					pos	pos			pos							pos
CFH	neg	neg	pos	pos		pos		pos	pos			pos		pos	pos	pos	pos	pos			pos				pos		pos			pos		pos					pos			pos	pos						neg	pos
CFHR1	neg	neg	pos	pos		pos		pos	pos			pos		pos	pos	pos	pos	pos			pos				pos		pos			pos		pos					pos			pos	pos							pos
ANKRD42	neg					pos	neg		pos						pos										pos												pos										neg	pos
LASP1	neg		pos	pos		pos		pos	pos		neg	pos		pos	pos	pos			pos					pos	pos			neg	neg	pos		pos	pos	neg		neg	pos	pos	neg	pos			neg				neg		neg
DPH5	pos					neg			neg		pos			neg		neg			neg				pos					pos	pos				neg	pos		pos	neg		pos				pos		pos		pos		pos
FAM228A	neg										neg		neg						pos				neg	pos				neg	neg		pos		pos			neg			neg				neg		neg		neg		neg
GNPTG	neg		pos	pos		pos			pos		neg	pos		pos	pos						pos	neg			pos				neg			pos		neg			pos	pos			pos						neg
TPMT	neg						neg								pos						pos										pos			neg
PRKCH	neg		pos	pos		pos	neg	pos	pos			pos		pos	pos	pos	pos	pos			pos				pos		pos			pos		pos		neg			pos		neg	pos	pos				neg		neg	pos	neg
SYNRG	neg												neg				pos	pos	pos				neg	pos							pos		pos									pos							neg
PINK1	neg								pos		neg		neg	pos	pos				pos		pos	neg		pos	pos			neg	neg		pos		pos	neg		neg		pos	neg			pos	neg	neg	neg		neg		neg
S100PBP	neg					pos	neg		pos		neg		neg	pos				pos	pos		pos		neg	pos				neg			pos		pos	neg		neg			neg	pos		pos			neg		neg		neg
PARP12	neg		pos	pos		pos		pos	pos		neg	pos		pos	pos	pos	pos							pos	pos							pos					pos			pos	pos						neg	pos	neg
GSDMD	neg	neg	pos	pos		pos		pos	pos			pos		pos	pos	pos	pos	pos			pos			pos	pos		pos			pos		pos		neg			pos		neg	pos	pos						neg	pos
GTF3C3	pos		neg	neg		neg	pos		neg		pos	neg	pos	neg	neg	neg	neg	neg	neg			pos		neg	neg		neg	pos	pos	neg			neg	pos		pos	neg	neg	pos	neg		neg	pos	pos	pos	neg	pos		pos
KLF6	neg			pos		pos		pos	pos		neg	pos		pos	pos	pos									pos		pos		neg			pos		neg			pos		neg	pos	pos		neg		neg		neg	pos	neg
SLC31A2	neg			pos		pos	neg		pos		neg		neg	pos	pos	pos	pos				pos	neg							neg	pos		pos		neg			pos			pos	pos				neg		neg		neg
DAPP1	neg		pos	pos		pos	neg	pos	pos					pos	pos	pos	pos	pos			pos		neg		pos		pos			pos		pos		neg			pos		neg	pos								pos	neg
EOMES	neg		pos	pos		pos			pos					pos	pos		pos	pos			pos				pos					pos		pos					pos			pos								pos
RABGAP1L	neg	neg	pos	pos		pos	neg	pos	pos			pos		pos	pos	pos	pos	pos			pos				pos		pos			pos		pos		neg	pos		pos		neg	pos	pos						neg	pos
NCAPD2	pos		neg			neg	pos		neg		pos			neg	neg	neg			neg			pos	pos		neg		neg	pos	pos		neg		neg	pos				neg	pos				pos	pos	pos		pos		pos
ZKSCAN7	pos	pos	neg	neg		neg	pos		neg		pos		pos	neg		neg					neg			neg	neg			pos	pos	neg			neg	pos		pos		neg	pos	neg		neg			pos
ILK	neg	neg	pos	pos		pos		pos	pos			pos		pos						neg	pos								neg			pos		neg	pos			pos
IMPDH2	pos					neg	pos		neg		pos		pos	neg					neg		neg		pos		neg			pos	pos		neg		neg	pos		pos		neg	pos				pos		pos		pos		pos
INCENP	pos			neg		neg	pos		neg		pos	neg		neg	neg	neg			neg			pos	pos		neg			pos	pos				neg				neg		pos	neg			pos	pos	pos		pos		pos
ERMAP	neg																				pos	neg		pos					neg				pos										neg
PLEKHG1	neg		pos	pos		pos	neg	pos	pos			pos		pos	pos	pos	pos				pos				pos		pos			pos		pos					pos		neg	pos	pos							pos
ESYT2	neg					pos	neg		pos		neg		neg	pos	pos	pos			pos				neg		pos		pos	neg	neg		pos	pos	pos	neg			pos		neg	pos			neg		neg	pos	neg	pos	neg
KLRD1	neg		pos	pos		pos		pos	pos						pos		pos	pos	pos		pos			pos	pos					pos		pos					pos			pos								pos
MEF2C	neg		pos	pos		pos	neg	pos	pos			pos		pos	pos	pos	pos	pos			pos				pos		pos			pos		pos					pos		neg	pos	pos		neg				neg	pos	neg
KLRB1	neg		pos	pos		pos	neg	pos	pos		neg	pos		pos	pos	pos	pos	pos	pos		pos		neg	pos	pos		pos			pos		pos		neg	pos		pos		neg	pos			neg		neg		neg		neg
TRIM56	neg		pos	pos		pos	neg	pos	pos			pos		pos	pos	pos	pos	pos			pos						pos			pos		pos					pos			pos	pos						neg	pos	neg
SLC2A6	neg																				pos			pos				neg	neg		pos		pos	neg								pos
CD1C	neg		pos	pos		pos	neg	pos	pos		neg	pos		pos	pos	pos	pos	pos	pos		pos			pos	pos					pos		pos		neg			pos		neg	pos					neg		neg	pos	neg
TCF7	neg		pos	pos		pos			pos				neg	pos	pos		pos	pos			pos			pos						pos		pos		neg	pos		pos		neg	pos		pos
ZBTB16	neg					pos			pos		neg		neg	pos	pos				pos		pos		neg	pos				neg	neg		pos		pos	neg			pos		neg				neg		neg		neg		neg
ZBTB17	neg										neg		neg											pos				neg	neg				pos		pos	neg			neg			pos
C1orf122	neg						neg																					neg	neg		pos		pos	neg	pos	neg		pos				pos
RGL4	neg								pos				neg	pos	pos		pos	pos						pos													pos		neg	pos						pos
PTPRH	neg						neg				neg		neg						pos		pos		neg	pos				neg	neg		pos		pos	neg		neg		pos	neg			pos	neg	neg	neg		neg		neg
PTPRF	neg										neg		neg						pos				neg	pos				neg			pos		pos	neg		neg		pos	neg			pos					neg		neg
NUAK2	neg		pos	pos		pos		pos	pos			pos		pos	pos		pos	pos			pos			pos	pos		pos			pos		pos			pos		pos		neg	pos		pos						pos
CCDC126	neg						neg				neg		neg								pos		neg					neg			pos		pos	neg	pos	neg						pos							neg
CD33	neg	neg	pos	pos		pos	neg	pos	pos			pos		pos	pos	pos	pos	pos			pos				pos		pos		neg	pos		pos		neg			pos		neg	pos	pos		neg				neg	pos
FAM3C	neg					pos	neg				neg		neg	pos					pos		pos		neg		pos			neg	neg		pos		pos	neg		neg		pos	neg				neg				neg		neg
CXCR3	neg		pos	pos		pos			pos			pos		pos	pos		pos	pos			pos			pos	pos					pos		pos			pos		pos			pos	pos
CSF1R	neg	neg	pos	pos		pos	neg	pos	pos			pos		pos	pos	pos	pos	pos			pos				pos		pos		neg	pos		pos		neg			pos	pos	neg	pos	pos		neg		neg		neg	pos	neg
CSE1L	pos			neg		neg			neg		pos	neg	pos	neg	neg	neg	neg		neg	pos	neg	pos	pos				neg	pos	pos			neg	neg	pos		pos	neg	neg	pos	neg			pos	pos	pos		pos		pos
GRASP	neg	neg	pos	pos		pos	neg	pos	pos		neg	pos		pos	pos	pos	pos	pos	pos	neg			neg		pos	neg	pos	neg	neg	pos		pos					pos		neg	pos	pos		neg		neg	pos	neg	pos	neg
CSF2RA	neg		pos	pos		pos	neg	pos	pos		neg	pos		pos	pos	pos	pos	pos	pos		pos		neg		pos		pos		neg	pos		pos		neg			pos		neg	pos	pos						neg	pos	neg
MCM10	pos		neg			neg	pos		neg		pos			neg	neg	neg	neg		neg		neg	pos	pos		neg		neg	pos	pos		neg	neg	neg	pos			neg	neg	pos	neg			pos	pos	pos		pos		pos
NRBP2	neg										neg			pos	pos				pos		pos		neg	pos				neg	neg		pos		pos				pos		neg				neg		neg		neg		neg
SV2B	neg					pos	neg				neg		neg	pos	pos				pos		pos	neg	neg		pos			neg	neg		pos		pos	neg					neg	pos			neg		neg		neg		neg
TMEM251	pos						pos		neg		pos		pos	neg	neg	neg			neg				pos					pos	pos				neg	pos			neg		pos	neg			pos		pos		pos		pos
ZNF565	pos			neg									pos							pos	neg			neg		pos								pos	neg			neg	pos
ERCC2	pos						pos							neg											neg						neg				neg							neg
EPS15	neg						neg				neg				pos				pos		pos	neg			pos			neg	neg		pos		pos	neg					neg			pos	neg				neg		neg
ERBB3	neg			pos		pos		pos	pos		neg	pos		pos	pos	pos			pos		pos	neg	neg					neg	neg							neg	pos		neg	pos	pos		neg		neg		neg		neg
CASC4	neg																				pos										pos
H1FX	pos					neg	pos		neg		pos			neg		neg			neg			pos	pos		neg			pos			neg		neg	pos			neg		pos	neg			pos		pos		pos		pos
ST3GAL1	neg		pos			pos	neg	pos	pos		neg		neg	pos	pos	pos	pos	pos	pos		pos	neg		pos	pos					pos	pos	pos	pos	neg		neg	pos		neg	pos			neg		neg		neg		neg
HNRNPAB	pos					neg	pos				pos			neg		neg	neg		neg				pos		neg			pos	pos		neg		neg				neg		pos	neg			pos		pos		pos		pos
HNRNPC	pos					neg	pos		neg		pos		pos	neg	neg	neg			neg				pos					pos	pos		neg		neg	pos		pos	neg		pos				pos		pos		pos		pos
VWA5A	neg		pos	pos		pos			pos												pos				pos			neg	neg	pos		pos		neg				pos				pos	neg				neg
CXorf21	neg		pos	pos		pos	neg	pos	pos			pos		pos	pos	pos	pos	pos							pos		pos			pos		pos		neg			pos			pos	pos						neg	pos
SAT1	neg	neg	pos	pos		pos		pos	pos			pos		pos	pos	pos	pos								pos		pos			pos		pos					pos			pos	pos							pos
TRAP1	pos					neg	pos		neg		pos		pos	neg		neg			neg		neg		pos		neg			pos	pos		neg		neg	pos		pos	neg		pos	neg			pos		pos		pos		pos
OPTN	neg					pos	neg				neg		neg	pos	pos	pos			pos	neg	pos		neg		pos			neg	neg		pos		pos	neg		neg			neg			pos	neg				neg		neg
DCN	neg		pos	pos		pos		pos	pos			pos		pos	pos	pos	pos								pos		pos			pos		pos					pos			pos	pos							pos
POLR3GL	neg						neg		pos		neg		neg	pos				pos		neg	pos			pos				neg	neg		pos		pos		pos	neg		pos	neg			pos
SERTAD1	neg	neg	pos	pos		pos		pos	pos			pos		pos	pos	pos	pos								pos		pos			pos		pos					pos			pos	pos							pos
POLD1	pos		neg			neg	pos		neg		pos			neg	neg	neg			neg		neg	pos	pos		neg			pos	pos		neg		neg	pos			neg	neg	pos				pos		pos		pos		pos
POLE2	pos	pos	neg			neg	pos	neg	neg		pos	neg	pos	neg	neg	neg			neg		neg	pos	pos	neg	neg	pos	neg	pos	pos		neg		neg	pos			neg	neg	pos	neg			pos	pos	pos		pos	neg	pos
XRCC2	pos		neg	neg		neg	pos		neg		pos			neg	neg	neg			neg		neg	pos	pos		neg	pos	neg	pos	pos		neg		neg	pos			neg	neg	pos	neg			pos	pos	pos		pos		pos
ITPRIPL1	pos					neg	pos		neg		pos		pos	neg		neg			neg		neg	pos	pos		neg			pos	pos		neg		neg	pos		pos	neg	neg	pos				pos	pos	pos		pos		pos
CDT1	pos		neg			neg	pos	neg	neg		pos			neg	neg	neg	neg		neg		neg	pos	pos		neg			pos	pos		neg	neg	neg	pos		pos	neg	neg	pos	neg			pos		pos		pos		pos
KAZALD1	neg	neg	pos	pos		pos		pos	pos			pos		pos	pos	pos	pos	pos									pos			pos		pos					pos			pos	pos		neg				neg	pos
SH3GLB2	neg										neg								pos					pos		neg		neg	neg		pos		pos	neg		neg		pos	neg			pos	neg				neg
TEX10	pos					neg	pos		neg		pos		pos	neg	neg	neg			neg				pos					pos	pos		neg		neg	pos		pos	neg	neg	pos	neg			pos		pos	neg	pos		pos
TNFAIP8L2	neg		pos	pos		pos	neg	pos	pos			pos		pos	pos		pos	pos			pos				pos					pos		pos		neg			pos		neg	pos	pos	pos						pos
ARNTL	neg			pos		pos	neg		pos		neg			pos	pos		pos	pos	pos	neg	pos	neg							neg		pos	pos		neg	pos		pos		neg	pos
PID1	neg					pos	neg				neg		neg	pos	pos				pos	neg	pos	neg	neg	pos				neg	neg		pos		pos	neg					neg				neg				neg		neg
NAT8L	pos					neg		neg	neg		pos		pos	neg	neg	neg			neg		neg	pos	pos										neg				neg		pos	neg					pos				pos
SIRPA	neg		pos	pos		pos	neg		pos		neg	pos		pos	pos	pos	pos		pos						pos		pos	neg	neg	pos		pos		neg			pos	pos	neg	pos			neg		neg		neg
FAM160A2	neg		pos	pos					pos					pos	pos			pos							pos	neg						pos						pos				pos						pos
TMEM222	neg										neg		neg							neg				pos				neg	neg		pos		pos	neg	pos	neg						pos	neg
RASSF5	neg	neg	pos	pos		pos	neg	pos	pos			pos		pos	pos	pos	pos	pos			pos				pos		pos		neg	pos		pos		neg			pos		neg	pos	pos						neg	pos
HOXD3	pos						pos		neg					neg	neg						neg	pos							pos								neg										pos
AUH	neg						neg				neg		neg						pos		pos	neg	neg					neg	neg		pos		pos						neg				neg		neg		neg		neg
SLC16A1	pos						pos		neg		pos		pos	neg	neg	neg			neg		neg		pos					pos	pos		neg		neg	pos		pos			pos	neg			pos		pos		pos		pos
KIAA1407	neg								pos					pos									neg		pos				neg								pos	pos	neg								neg
UNC79	pos	pos	neg	neg		neg	pos	neg	neg			neg		neg	neg	neg		neg		pos				neg	neg	pos	neg	pos	pos			neg		pos		pos	neg	neg	pos	neg		neg						neg
AGPAT9	neg	neg	pos	pos		pos	neg	pos	pos			pos		pos	pos	pos	pos	pos							pos		pos			pos		pos					pos		neg	pos	pos							pos
MFSD9	pos																												pos										pos
TMEM156	neg		pos	pos		pos	neg	pos	pos			pos		pos	pos	pos	pos	pos			pos				pos		pos			pos		pos		neg			pos		neg	pos	pos							pos
SKAP1	neg		pos	pos		pos		pos	pos					pos	pos	pos	pos	pos	pos		pos				pos		pos		neg	pos		pos		neg	pos		pos		neg	pos		pos
ZNF491	pos	pos		neg	pos	neg	pos							neg		neg									neg
PTBP3	neg						neg		pos		neg		neg	pos	pos			pos			pos	neg	neg		pos				neg		pos		pos	neg					neg	pos		pos							neg
RIPK3	neg	neg	pos	pos		pos		pos	pos			pos		pos	pos	pos	pos	pos			pos			pos	pos		pos			pos		pos					pos			pos	pos							pos
CRIP2	neg										neg	pos												pos	pos	neg		neg	neg				pos	neg		neg		pos	neg			pos
CRIP1	neg	neg		pos		pos		pos				pos		pos				pos		neg				pos	pos					pos		pos		neg	pos				neg	pos								pos
CRHBP	neg		pos	pos		pos	neg	pos	pos		neg	pos		pos	pos	pos	pos	pos	pos		pos	neg			pos		pos		neg	pos		pos		neg			pos		neg	pos	pos		neg		neg		neg	pos	neg
GMNN	pos		neg			neg			neg		pos			neg	neg	neg	neg		neg		neg	pos	pos		neg		neg	pos	pos		neg		neg	pos			neg	neg	pos	neg			pos		pos		pos		pos
ATPIF1	neg						neg				neg		neg							neg				pos				neg	neg		pos		pos	neg	pos	neg		pos	neg			pos
PITPNM1	neg		pos																	neg				pos		neg								neg		neg		pos				pos
RNF14	neg						neg				neg		neg								pos							neg	neg		pos		pos	neg		neg			neg			pos
DPYS	neg										neg																						pos										neg				neg
DPYD	neg		pos	pos		pos	neg	pos	pos		neg		neg	pos	pos	pos	pos	pos	pos		pos	neg	neg		pos				neg		pos	pos	pos	neg			pos		neg	pos			neg		neg		neg	pos	neg
DPP4	neg		pos	pos		pos			pos				neg				pos	pos												pos		pos								pos
HSPE1	pos					neg					pos		pos	neg			neg	neg					pos					pos	pos				neg			pos			pos	neg			pos		pos		pos		pos
VPS53	neg																							pos
CD300LF	neg		pos	pos		pos		pos	pos			pos			pos		pos								pos					pos		pos		neg						pos								pos
TRIM50	neg										neg								pos				neg	pos				neg	neg				pos						neg						neg		neg		neg
TM2D1	neg						neg				neg		neg	pos									neg	pos				neg			pos		pos		pos														neg
TATDN1	pos		neg			neg			neg		pos	neg		neg					neg									pos	pos				neg	pos		pos	neg	neg	pos	neg					pos	neg	pos		pos
LRRC74B	neg																																			neg		pos
OIP5	pos					neg	pos		neg		pos			neg	neg	neg			neg			pos	pos		neg		neg	pos	pos		neg		neg	pos			neg	neg	pos	neg			pos		pos		pos		pos
U2AF2	pos					neg	pos				pos			neg	neg										neg						neg																pos
LACC1	neg		pos	pos		pos	neg	pos	pos		neg	pos	neg	pos	pos	pos	pos	pos	pos		pos	neg			pos				neg	pos	pos	pos		neg			pos		neg	pos	pos		neg				neg		neg
NCAPG	pos		neg			neg	pos		neg		pos			neg	neg	neg	neg		neg		neg	pos	pos		neg			pos	pos		neg		neg	pos			neg	neg	pos	neg			pos	pos	pos		pos		pos
KIF3B	neg																											neg			pos		pos	neg				pos
COX5A	pos					neg			neg		pos	neg		neg		neg			neg				pos	neg				pos			neg		neg				neg		pos	neg			pos		pos		pos		pos
ZBED5	pos		neg						neg		pos				neg	neg			neg							pos		pos	pos				neg			pos			pos				pos	pos			pos
CLTC	neg																											neg			pos		pos	neg		neg		pos				pos
HSPBP1	pos					neg	pos				pos		pos	neg	neg	neg			neg				pos		neg							neg					neg		pos	neg					pos				pos
LDOC1	pos																															neg
SNHG1	pos					neg	pos		neg		pos		pos	neg	neg	neg			neg		neg	pos	pos	neg	neg			pos	pos		neg		neg	pos		pos	neg	neg	pos				pos		pos		pos		pos
LY96	neg	neg	pos	pos		pos	neg	pos	pos			pos		pos	pos	pos	pos	pos							pos		pos			pos		pos		neg			pos			pos	pos							pos
UXT	pos					neg					pos			neg		neg			neg				pos					pos			neg		neg	pos		pos			pos						pos		pos		pos
KEAP1	pos					neg	pos				pos		pos	neg					neg				pos					pos					neg				neg		pos						pos		pos		pos
EFCAB14	neg		pos	pos		pos	neg	pos	pos			pos		pos	pos	pos	pos	pos			pos			pos	pos		pos			pos		pos		neg			pos		neg	pos	pos						neg	pos	neg
PARP14	neg		pos	pos		pos		pos	pos			pos		pos	pos	pos	pos	pos							pos		pos			pos		pos					pos			pos	pos						neg	pos
CCRL2	neg		pos	pos		pos		pos	pos			pos		pos	pos	pos	pos								pos		pos			pos		pos								pos	pos							pos
HLA-DMA	neg	neg	pos	pos		pos	neg	pos	pos			pos		pos	pos	pos	pos	pos			pos				pos		pos		neg	pos		pos		neg			pos	pos	neg	pos	pos		neg				neg	pos
HLA-DMB	neg		pos	pos		pos	neg	pos	pos			pos		pos	pos	pos	pos	pos			pos				pos		pos		neg	pos		pos		neg			pos	pos	neg	pos	pos						neg	pos
ZBTB48	neg	neg							pos		neg		neg					pos	pos	neg				pos				neg	neg				pos		pos	neg						pos				pos
HLA-A	neg	neg	pos	pos		pos	neg	pos	pos			pos		pos	pos	pos	pos	pos							pos	neg	pos		neg	pos		pos		neg			pos		neg	pos	pos		neg				neg	pos
HLA-B	neg	neg	pos	pos		pos	neg	pos	pos			pos		pos	pos	pos	pos	pos			pos				pos		pos		neg	pos		pos		neg			pos			pos	pos						neg	pos
HLA-C	neg	neg	pos	pos		pos	neg	pos	pos			pos		pos	pos	pos	pos	pos			pos				pos	neg	pos		neg	pos		pos		neg			pos			pos	pos		neg				neg	pos
SDCBP	neg	neg	pos	pos	neg	pos	neg	pos	pos			pos		pos	pos	pos	pos								pos		pos		neg	pos	pos	pos		neg			pos	pos	neg	pos	pos						neg	pos
MZT2A	pos					neg			neg																neg							neg					neg										pos
PDE1C	neg																				pos													neg
PDE1A	neg			pos		pos		pos	pos			pos		pos	pos	pos									pos		pos			pos		pos					pos			pos	pos						neg	pos
EVC2	neg		pos	pos		pos		pos	pos			pos			pos	pos	pos								pos		pos			pos		pos					pos			pos	pos							pos
RBP5	neg		pos	pos		pos	neg	pos	pos		neg	pos	neg	pos	pos	pos	pos	pos	pos		pos		neg	pos	pos				neg	pos		pos		neg			pos		neg	pos			neg				neg		neg
ZNF43	pos	pos	neg	neg					neg											pos						pos																	pos				pos
PSMB8	neg	neg	pos	pos		pos	neg	pos	pos			pos		pos	pos	pos	pos	pos			pos				pos	neg	pos			pos		pos					pos			pos	pos		neg				neg	pos
MRPL54	pos										pos		pos						neg				pos					pos			neg		neg					neg							pos		pos		pos
DIRAS1	pos		neg	neg		neg			neg					neg			neg								neg					neg		neg						neg			neg
ACSL5	neg	neg	pos	pos		pos		pos	pos			pos		pos	pos	pos	pos	pos			pos				pos		pos			pos		pos					pos			pos	pos							pos
CCPG1	neg			pos		pos	neg	pos	pos		neg			pos	pos	pos					pos	neg	neg		pos			neg	neg		pos	pos	pos	neg			pos		neg		pos		neg				neg	pos	neg
PTTG1	pos					neg	pos		neg		pos			neg	neg	neg	neg		neg		neg	pos	pos		neg			pos	pos		neg		neg	pos			neg		pos	neg			pos		pos		pos		pos
EMCN	neg		pos	pos		pos	neg	pos	pos		neg	pos		pos	pos	pos					pos	neg			pos		pos			pos		pos					pos		neg	pos	pos		neg				neg	pos	neg
AHI1	neg						neg				neg		neg						pos				neg	pos	pos			neg	neg		pos		pos	neg		neg			neg				neg		neg		neg		neg
CYB5R1	neg		pos				neg		pos		neg		neg						pos	neg				pos		neg		neg	neg		pos		pos	neg	pos	neg		pos	neg			pos	neg				neg
TRIT1	neg										neg		neg										neg	pos				neg			pos		pos						neg						neg				neg
DYM	pos			neg		neg	pos		neg		pos			neg	neg				neg		neg		pos		neg			pos	pos		neg		neg	pos		pos	neg	neg	pos	neg			pos		pos		pos		pos
SAMD9	neg		pos	pos		pos	neg	pos	pos		neg	pos	neg	pos	pos	pos	pos				pos	neg	neg		pos					pos	pos	pos	pos	neg			pos		neg	pos	pos		neg				neg	pos	neg
FSTL3	neg	neg	pos	pos		pos	neg	pos	pos		neg	pos		pos	pos	pos			pos						pos	neg	pos	neg	neg			pos	pos	neg			pos	pos	neg	pos	pos		neg				neg	pos
GNPTAB	neg					pos	neg				neg		neg	pos	pos				pos		pos		neg		pos			neg			pos		pos	neg					neg								neg		neg
CPSF3	pos					neg		neg	neg		pos	neg		neg	neg	neg			neg			pos	pos				neg	pos	pos			neg	neg	pos		pos	neg	neg	pos	neg			pos		pos	neg	pos	neg	pos
LSM7	pos					neg	pos		neg		pos		pos	neg	neg				neg		neg		pos					pos			neg		neg	pos					pos				pos		pos		pos		pos
HECA	neg					pos	neg		pos		neg		neg	pos	pos	pos			pos			neg	neg		pos			neg			pos	pos	pos				pos		neg	pos			neg		neg		neg	pos	neg
FBXO2	neg						neg		pos		neg			pos					pos		pos		neg		pos			neg	neg		pos		pos	neg				pos	neg				neg				neg
JUNB	neg		pos	pos		pos		pos	pos			pos		pos	pos	pos									pos		pos			pos		pos					pos			pos	pos						neg	pos
KIAA0319L	neg								pos		neg		neg	pos	pos				pos	neg	pos		neg	pos				neg	neg		pos		pos		pos				neg						neg		neg		neg
AIFM2	neg	neg	pos	pos		pos		pos	pos			pos		pos	pos	pos									pos	neg	pos			pos		pos		neg			pos	pos			pos		neg				neg	pos
MAL	neg		pos	pos		pos	neg		pos		neg			pos	pos	pos	pos	pos	pos		pos				pos		pos		neg	pos		pos		neg	pos		pos		neg	pos			neg		neg		neg
TSPAN32	neg		pos	pos		pos			pos					pos	pos		pos	pos												pos		pos					pos		neg	pos						pos
CMTM3	neg			pos		pos		pos	pos		neg	pos		pos	pos	pos					pos	neg			pos	neg	pos		neg			pos					pos			pos	pos		neg				neg	pos
CHCHD6	pos					neg			neg		pos		pos	neg	neg	neg	neg		neg		neg		pos									neg	neg	pos			neg		pos	neg					pos		pos		pos
ICOS	neg	neg	pos	pos		pos			pos					pos	pos	pos	pos	pos							pos		pos			pos		pos					pos			pos
CENPF	pos		neg	neg		neg	pos		neg		pos			neg	neg	neg	neg		neg		neg	pos	pos		neg		neg	pos	pos		neg		neg	pos			neg	neg	pos	neg			pos	pos	pos		pos		pos
CENPE	pos		neg			neg	pos		neg		pos			neg	neg	neg	neg		neg		neg	pos	pos		neg		neg	pos	pos		neg		neg	pos			neg	neg	pos	neg			pos	pos	pos	neg	pos		pos
PITPNA	neg					pos	neg				neg				pos				pos					pos	pos			neg	neg		pos		pos	neg					neg			pos					neg		neg
SYT14	pos					neg		neg	neg		pos	neg		neg	neg	neg	neg	neg	neg				pos				neg	pos	pos			neg					neg		pos	neg			pos		pos	neg	pos		pos
DMRTC1	neg										neg								pos									neg	neg		pos		pos	neg		neg			neg				neg		neg		neg		neg
ECE1	neg		pos	pos		pos			pos		neg			pos	pos				pos	neg	pos	neg		pos					neg				pos	neg			pos		neg	pos							neg		neg
GPR183	neg		pos	pos		pos	neg	pos	pos		neg	pos		pos	pos	pos	pos	pos					neg		pos		pos		neg	pos		pos		neg			pos		neg	pos							neg	pos	neg
TRIM54	pos						pos				pos			neg					neg		neg	pos	pos		neg			pos	pos		neg		neg	pos		pos		neg	pos			neg							pos
GREB1	pos	pos		neg					neg			neg
IL18RAP	neg		pos	pos		pos	neg	pos	pos		neg	pos		pos	pos	pos	pos	pos	pos		pos		neg		pos		pos			pos		pos					pos		neg	pos							neg	pos	neg
IL18R1	neg		pos	pos		pos	neg	pos	pos					pos	pos	pos	pos	pos	pos		pos		neg	pos	pos		pos			pos		pos		neg			pos		neg	pos							neg	pos	neg
NCDN	neg		pos								neg		neg						pos			neg	neg	pos				neg	neg		pos		pos	neg		neg		pos	neg				neg				neg
MTPAP	pos	pos	neg	neg		neg			neg			neg		neg						pos					neg	pos	neg										neg	neg	pos	neg						neg
APOBEC3C	neg		pos	pos		pos		pos	pos			pos		pos	pos	pos	pos	pos			pos				pos		pos			pos		pos					pos			pos	pos							pos
KIAA1143	pos								neg		pos													neg				pos	pos				neg			pos			pos						pos		pos
TMCC3	neg		pos			pos	neg		pos		neg				pos				pos						pos			neg	neg		pos		pos	neg				pos	neg				neg				neg
MOXD1	neg		pos	pos		pos	neg	pos	pos			pos		pos	pos	pos	pos				pos				pos		pos			pos		pos		neg			pos	pos	neg	pos	pos		neg				neg		neg
IL7R	neg		pos	pos		pos	neg	pos	pos				neg	pos	pos	pos	pos	pos	pos		pos		neg		pos		pos			pos		pos		neg			pos		neg	pos					neg		neg	pos	neg
IL6R	neg		pos	pos		pos	neg	pos	pos			pos		pos	pos	pos	pos	pos			pos				pos		pos			pos		pos		neg			pos		neg	pos	pos						neg	pos
IL6ST	neg		pos	pos		pos	neg	pos	pos		neg	pos		pos	pos	pos	pos	pos	pos		pos	neg			pos					pos		pos		neg			pos		neg	pos	pos						neg	pos	neg
C7	neg		pos	pos		pos	neg	pos	pos		neg	pos		pos	pos	pos	pos	pos	pos		pos				pos		pos		neg	pos		pos		neg			pos		neg	pos	pos		neg		neg		neg		neg
CD200R1	neg		pos	pos		pos	neg	pos	pos					pos	pos		pos	pos			pos				pos					pos		pos					pos			pos	pos
NEB	neg										neg			pos					pos				neg																								neg		neg
NDUFA7	pos					neg	pos		neg		pos		pos	neg	neg		neg		neg		neg	pos	pos					pos			neg		neg				neg		pos	neg			pos		pos		pos		pos
CCDC170	neg	neg	pos	pos		pos		pos	pos			pos		pos	pos	pos	pos	pos	pos		pos			pos	pos		pos		neg	pos		pos		neg			pos		neg	pos	pos						neg	pos
TTK	pos		neg	neg		neg	pos		neg		pos	neg		neg	neg	neg			neg		neg		pos				neg	pos	pos			neg	neg	pos			neg	neg	pos	neg			pos	pos	pos		pos		pos
TUBA4A	neg		pos	pos		pos	neg		pos					pos	pos	pos	pos	pos							pos		pos		neg	pos		pos		neg	pos			pos		pos
SSH1	neg							pos				pos												pos								pos					pos											pos
RNF144B	neg	neg	pos	pos		pos	neg	pos	pos			pos		pos	pos	pos	pos	pos			pos				pos		pos			pos		pos		neg			pos			pos	pos		neg				neg	pos
BAZ1A	pos						pos				pos		pos						neg				pos	neg				pos	pos		neg		neg	pos		pos		neg	pos				pos	pos	pos		pos		pos
COL8A2	neg		pos	pos		pos		pos	pos			pos		pos	pos	pos	pos	pos							pos		pos			pos		pos					pos			pos	pos							pos
XKR4	neg					pos	neg				neg		neg	pos	pos				pos				neg	pos				neg			pos		pos	neg		neg			neg						neg		neg		neg
BTBD9	neg																							pos																		pos
MACROD1	pos					neg	pos	neg	neg		pos			neg	neg	neg							pos		neg			pos			neg	neg	neg				neg		pos	neg					pos		pos	neg	pos
MRPL30	pos			neg		neg	pos	neg	neg		pos	neg	pos	neg	neg	neg	neg		neg		neg		pos				neg	pos	pos			neg	neg	pos		pos	neg		pos	neg			pos		pos		pos		pos
TMEM59	neg					pos	neg				neg		neg	pos					pos		pos	neg			pos			neg	neg		pos		pos		pos				neg			pos
VPS4B	neg						neg				neg		neg	pos					pos		pos	neg	neg					neg			pos		pos	neg					neg						neg		neg		neg
GGT5	neg	neg	pos	pos		pos	neg	pos	pos		neg	pos		pos	pos	pos	pos	pos	pos						pos		pos		neg	pos		pos		neg			pos		neg	pos	pos		neg		neg		neg	pos	neg
GGTA1P	neg		pos	pos		pos	neg	pos	pos		neg	pos		pos	pos	pos	pos	pos			pos				pos		pos		neg	pos		pos		neg			pos		neg	pos	pos		neg		neg		neg		neg
B4GALT1	neg	neg	pos	pos		pos		pos	pos			pos		pos	pos	pos	pos	pos							pos		pos			pos		pos		neg			pos		neg	pos	pos						neg	pos
ENDOD1	neg			pos		pos	neg	pos	pos		neg	pos		pos	pos	pos			pos						pos		pos	neg	neg			pos	pos	neg			pos		neg		pos		neg				neg	pos
SSU72	neg																							pos							pos			neg	pos	neg		pos				pos
BLOC1S4	pos										pos		pos			neg			neg									pos					neg	pos		pos		neg	pos								pos
DRAM1	neg		pos	pos		pos	neg	pos	pos			pos		pos	pos	pos	pos	pos							pos		pos			pos		pos		neg			pos			pos	pos							pos
C19orf66	neg	neg	pos	pos		pos		pos	pos			pos		pos	pos	pos	pos								pos	neg	pos			pos		pos					pos			pos	pos		neg				neg	pos
FAM101A	pos						pos				pos		pos	neg				neg	neg	pos	neg		pos	neg				pos			neg			pos	neg				pos						pos				pos
MICU2	neg										neg								pos		pos		neg					neg			pos		pos						neg						neg				neg
MYH9	neg		pos	pos		pos		pos	pos			pos		pos	pos	pos	pos	pos							pos		pos			pos		pos					pos			pos	pos						neg	pos
ZIK1	pos		neg	neg		neg	pos		neg		pos			neg	neg	neg				pos		pos	pos		neg			pos	pos				neg	pos			neg		pos				pos				pos
PRKX	pos			neg		neg	pos		neg		pos			neg						pos	neg	pos	pos	neg	neg			pos	pos		neg		neg	pos			neg	neg	pos				pos				pos
KLHDC8B	neg			pos					pos											neg				pos				neg						neg		neg		pos				pos
TMEM263	neg						neg				neg			pos														neg			pos		pos						neg
PIF1	pos		neg			neg	pos		neg		pos			neg	neg	neg			neg		neg	pos	pos		neg			pos	pos		neg		neg	pos		pos		neg	pos	neg			pos		pos		pos		pos
ZNF831	neg		pos	pos		pos	neg		pos					pos	pos		pos	pos			pos				pos					pos		pos					pos			pos								pos
LHFP	neg			pos		pos		pos	pos		neg	pos		pos	pos	pos					pos				pos		pos					pos					pos		neg	pos	pos		neg		neg		neg	pos	neg
CKB	pos					neg	pos	neg			pos			neg							neg	pos	pos									neg					neg			neg					pos		pos		pos
GAS7	neg	neg	pos	pos		pos		pos	pos		neg	pos		pos	pos	pos	pos	pos	pos		pos			pos	pos		pos		neg	pos		pos		neg			pos		neg	pos	pos		neg				neg	pos	neg
RCSD1	neg		pos	pos		pos		pos	pos			pos		pos	pos	pos	pos	pos							pos		pos			pos		pos					pos		neg	pos	pos						neg	pos
FAM213B	neg										neg		neg						pos	neg	pos			pos				neg	neg		pos		pos	neg	pos	neg			neg			pos
ITGB1BP2	pos						pos				pos			neg					neg			pos			neg			pos			neg		neg	pos				neg	pos								pos
FLVCR2	neg	neg	pos	pos		pos		pos	pos			pos			pos	pos	pos				pos				pos		pos			pos		pos					pos			pos	pos							pos
BTBD2	pos					neg	pos				pos		pos	neg									pos		neg							neg					neg		pos						pos			neg	pos
RAB20	neg	neg	pos	pos		pos		pos	pos		neg	pos		pos	pos	pos	pos								pos		pos		neg	pos		pos		neg			pos	pos	neg	pos	pos		neg				neg	pos
DDIAS	pos					neg			neg		pos			neg	neg	neg			neg		neg	pos	pos		neg		neg	pos	pos		neg		neg	pos		pos	neg	neg	pos				pos	pos	pos		pos		pos
FANCB	pos					neg			neg		pos			neg	neg	neg			neg		neg		pos					pos	pos				neg				neg		pos	neg			pos	pos	pos		pos		pos
PTK2B	neg		pos	pos		pos			pos			pos		pos	pos		pos	pos						pos	pos	neg	pos		neg	pos		pos		neg			pos			pos			neg			pos	neg	pos
MYH7B	neg																							pos																								pos
RNF113A	pos						pos				pos		pos	neg					neg				pos					pos			neg		neg				neg		pos						pos				pos
LEPR	neg			pos		pos	neg	pos	pos				neg	pos	pos						pos		neg		pos						pos	pos			pos		pos				pos							pos
ME1	neg						neg				neg		neg						pos		pos		neg		pos			neg	neg		pos		pos	neg		neg		pos	neg				neg				neg		neg
LGALS2	neg		pos	pos		pos			pos					pos	pos		pos	pos	pos		pos			pos	pos					pos		pos		neg			pos			pos
MDH2	pos													neg		neg																					neg
BOP1	pos					neg	pos		neg		pos			neg							neg		pos		neg			pos	pos		neg			pos		pos	neg	neg	pos						pos		pos		pos
ZC3H8	pos					neg	pos		neg		pos					neg			neg		neg	pos		neg	neg			pos	pos				neg	pos		pos	neg	neg	pos	neg			pos	pos			pos
JAGN1	pos					neg	pos				pos		pos	neg		neg			neg				pos					pos			neg		neg	pos		pos			pos						pos		pos		pos
A2M	neg		pos	pos		pos	neg	pos	pos			pos		pos	pos	pos	pos				pos				pos		pos		neg	pos		pos					pos	pos	neg	pos	pos		neg		neg		neg	pos	neg
WDHD1	pos			neg		neg	pos		neg		pos	neg		neg	neg	neg			neg			pos	pos		neg		neg	pos	pos				neg	pos			neg	neg	pos	neg			pos	pos	pos	neg	pos		pos
PTPRZ1	neg					pos		pos	pos		neg	pos		pos	pos	pos			pos		pos	neg	neg					neg	neg				pos				pos		neg	pos	pos		neg		neg		neg		neg
C6orf165	neg																						neg					neg	neg		pos		pos	neg		neg		pos				pos
HCG26	neg	neg	pos	pos		pos	neg	pos	pos			pos		pos	pos	pos	pos	pos			pos			pos	pos		pos			pos		pos					pos			pos	pos						neg	pos
AIMP2	pos					neg			neg		pos	neg	pos	neg	neg	neg			neg			pos	pos					pos	pos				neg			pos	neg		pos	neg			pos		pos		pos		pos
DLL3	pos					neg			neg		pos		pos	neg		neg		neg		pos	neg		pos					pos					neg	pos		pos	neg		pos	neg					pos				pos
RNASEH2A	pos					neg	pos		neg		pos		pos	neg	neg	neg			neg		neg	pos	pos		neg			pos	pos		neg	neg	neg	pos			neg	neg	pos	neg			pos		pos		pos		pos
UBD	neg		pos	pos		pos	neg		pos				neg	pos	pos		pos	pos							pos					pos		pos		neg	pos		pos			pos
BATF	neg	neg	pos	pos		pos		pos	pos			pos		pos	pos		pos	pos							pos		pos			pos		pos		neg			pos			pos	pos							pos
TAX1BP1	neg						neg				neg		neg	pos					pos		pos				pos			neg			pos		pos	neg	pos	neg		pos	neg			pos			neg				neg
NAE1	pos		neg			neg			neg		pos	neg		neg	neg				neg					neg		pos	neg	pos				neg		pos				neg	pos	neg		neg				neg	pos	neg
RCCD1	pos		neg			neg	pos		neg		pos			neg	neg	neg			neg		neg		pos		neg			pos			neg		neg	pos		pos	neg		pos	neg			pos		pos		pos		pos
CDC45	pos		neg			neg	pos		neg		pos			neg	neg	neg			neg		neg	pos	pos		neg			pos	pos		neg		neg	pos			neg	neg	pos	neg			pos		pos		pos		pos
RNF10	neg										neg		neg						pos					pos				neg	neg		pos		pos	neg		neg		pos	neg			pos			neg		neg		neg
MFN2	neg										neg		neg						pos				neg	pos				neg	neg		pos		pos	neg	pos	neg		pos	neg			pos	neg				neg		neg
C1RL	neg	neg	pos	pos		pos		pos	pos			pos		pos	pos	pos	pos	pos			pos				pos		pos			pos		pos					pos			pos	pos							pos
FGD3	neg	neg	pos	pos		pos	neg	pos	pos		neg			pos	pos		pos	pos	pos		pos		neg	pos	pos				neg	pos		pos	pos	neg	pos		pos	pos	neg	pos		pos	neg		neg		neg		neg
NETO2	pos		neg	neg		neg	pos		neg		pos		pos	neg	neg	neg	neg	neg	neg	pos			pos	neg	neg			pos	pos	neg	neg		neg	pos		pos	neg	neg	pos	neg		neg	pos		pos	neg	pos		pos
TLR6	neg		pos	pos		pos		pos	pos			pos		pos	pos	pos	pos	pos			pos				pos		pos			pos		pos					pos			pos	pos							pos
PCGF3	pos						pos				pos		pos							pos		pos						pos	pos					pos	neg			neg	pos
S100A6	neg	neg	pos	pos		pos	neg	pos	pos		neg	pos		pos	pos	pos				neg	pos				pos	neg	pos	neg	neg	pos	pos	pos		neg	pos	neg	pos	pos	neg	pos	pos	pos	neg				neg	pos
NCF1	neg	neg	pos	pos		pos		pos	pos			pos		pos	pos	pos	pos	pos							pos		pos			pos		pos		neg			pos	pos	neg	pos	pos							pos
WDR78	neg										neg		neg	pos					pos			neg	neg	pos							pos		pos						neg			pos			neg				neg
URB2	pos	pos							neg		pos				neg	neg			neg				pos	neg					pos								neg		pos	neg					pos		pos		pos
ZNF205	pos																															neg
ADGRG6	neg			pos		pos		pos	pos		neg	pos		pos	pos	pos	pos	pos	pos		pos	neg			pos		pos		neg			pos					pos		neg	pos	pos		neg		neg		neg		neg
TTC7A	neg	neg		pos		pos			pos		neg		neg	pos	pos	pos	pos	pos	pos		pos		neg	pos					neg	pos	pos	pos	pos	neg			pos		neg	pos		pos	neg			pos	neg	pos	neg
ADGRE5	neg	neg	pos	pos		pos	neg	pos	pos		neg	pos		pos	pos	pos	pos	pos			pos				pos		pos		neg	pos		pos		neg			pos		neg	pos	pos		neg		neg		neg	pos	neg
CD74	neg		pos	pos		pos	neg	pos	pos		neg	pos		pos	pos	pos	pos	pos			pos				pos		pos		neg	pos		pos		neg			pos		neg	pos	pos		neg				neg	pos	neg
CD72	neg	neg	pos	pos		pos		pos	pos			pos		pos	pos	pos	pos	pos			pos				pos		pos			pos		pos					pos			pos	pos							pos
RAVER1	pos
TRIM38	neg		pos	pos		pos		pos	pos			pos		pos	pos	pos	pos	pos			pos				pos		pos			pos		pos					pos			pos	pos							pos
MCOLN2	neg		pos	pos		pos			pos						pos		pos	pos			pos		neg		pos					pos		pos		neg						pos								pos
CSRP1	neg	neg	pos	pos		pos	neg	pos	pos		neg	pos		pos	pos	pos									pos	neg	pos	neg	neg			pos		neg			pos	pos	neg				neg				neg	pos
NCAN	pos								neg		pos		pos	neg	neg	neg			neg		neg		pos	neg				pos					neg	pos					pos			neg			pos			neg	pos
RASL10B	pos					neg	pos		neg		pos		pos	neg	neg		neg	neg	neg		neg		pos		neg			pos	pos		neg		neg	pos			neg		pos	neg			pos		pos		pos		pos
NCEH1	neg		pos	pos		pos	neg	pos	pos			pos		pos	pos	pos	pos								pos		pos			pos		pos		neg			pos			pos	pos						neg	pos
FGFR1OP2	neg					pos	neg							pos							pos		neg												pos
SP110	neg	neg	pos	pos		pos		pos	pos			pos		pos	pos	pos	pos	pos			pos				pos		pos			pos		pos					pos			pos	pos							pos
ZNF607	pos					neg			neg		pos		pos	neg	neg	neg			neg			pos	pos		neg		neg	pos	pos				neg				neg		pos				pos		pos		pos	neg	pos
IFIT2	neg		pos	pos		pos	neg	pos	pos			pos		pos	pos	pos	pos				pos				pos		pos			pos		pos					pos			pos	pos		neg				neg	pos	neg
EPB41L1	neg										neg		neg						pos		pos		neg	pos				neg	neg		pos		pos	neg		neg		pos	neg			pos			neg		neg		neg
NONO	pos					neg	pos				pos		pos	neg	neg	neg			neg		neg	pos	pos		neg			pos	pos		neg		neg	pos		pos	neg		pos	neg			pos		pos		pos		pos
MUL1	neg												neg							neg	pos			pos				neg	neg		pos		pos	neg	pos	neg		pos				pos
SH3GL3	pos								neg		pos		pos	neg	neg								pos	neg										pos			neg		pos						pos			neg	pos
GIMAP1	neg		pos	pos		pos	neg	pos	pos			pos		pos	pos	pos	pos	pos			pos				pos					pos		pos		neg			pos			pos	pos						neg	pos
LY75	neg		pos	pos		pos	neg	pos	pos				neg	pos	pos	pos	pos	pos	pos		pos		neg	pos	pos		pos			pos		pos		neg			pos		neg	pos								pos	neg
SH2D1A	neg		pos	pos		pos			pos					pos	pos	pos	pos	pos			pos				pos		pos			pos		pos			pos		pos			pos
NAPSB	neg		pos	pos		pos		pos	pos			pos		pos	pos	pos	pos	pos							pos		pos			pos		pos					pos			pos	pos							pos
SCN7A	neg						neg				neg		neg	pos					pos				neg	pos				neg			pos		pos	neg		neg			neg			pos	neg				neg		neg
DDX11	pos		neg				pos				pos			neg					neg		neg	pos						pos	pos		neg		neg	pos				neg	pos				pos				pos
SEPT4	neg			pos		pos	neg		pos		neg	pos	neg	pos	pos	pos			pos	neg	pos		neg	pos				neg	neg		pos		pos	neg		neg	pos	pos	neg				neg		neg	pos	neg		neg
UBL3	neg						neg				neg												neg		pos			neg			pos		pos						neg						neg				neg
BIRC3	neg		pos	pos		pos	neg	pos	pos				neg	pos	pos	pos	pos	pos	pos		pos		neg		pos		pos			pos	pos	pos		neg	pos		pos		neg	pos							neg	pos	neg
BIRC5	pos					neg	pos		neg		pos			neg	neg	neg			neg		neg	pos	pos		neg			pos	pos		neg	neg	neg	pos			neg		pos	neg			pos		pos		pos		pos
KLRF1	neg		pos	pos		pos		pos	pos					pos	pos		pos	pos			pos				pos					pos		pos					pos			pos								pos
TAOK3	neg						neg																		pos			neg			pos		pos	neg		neg		pos	neg								neg		neg
AIM2	neg		pos	pos		pos			pos						pos		pos	pos							pos					pos		pos			pos					pos	pos
SCAP	pos					neg	pos							neg											neg										neg
ELL2	neg			pos		pos	neg	pos	pos		neg	pos		pos	pos	pos							neg		pos		pos	neg	neg		pos	pos	pos	neg			pos		neg		pos		neg				neg	pos	neg
PRTFDC1	pos		neg			neg	pos		neg		pos	neg	pos	neg	neg	neg	neg	neg	neg					neg				pos	pos			neg	neg	pos		pos	neg	neg	pos	neg		neg	pos		pos	neg	pos		pos
VTCN1	pos												pos										pos																pos
FKBP7	pos		neg						neg		pos		pos				neg	neg										pos	pos	neg			neg	pos		pos		neg	pos								pos
NUB1	neg																							pos							pos											pos
SARAF	neg						neg				neg		neg		pos				pos			neg	neg		pos			neg	neg		pos		pos	neg		neg			neg				neg		neg		neg		neg
PDGFC	neg			pos		pos		pos	pos			pos		pos	pos	pos	pos				pos				pos		pos			pos		pos					pos			pos	pos		neg				neg	pos
PRIM1	pos	pos	neg	neg		neg	pos	neg	neg		pos	neg		neg	neg	neg			neg		neg	pos	pos		neg		neg	pos	pos			neg	neg	pos		pos	neg	neg	pos	neg			pos	pos	pos		pos		pos
PREP	pos					neg			neg		pos			neg										neg											neg	pos		neg	pos	neg									pos
NPHP1	neg						neg		pos		neg			pos		pos			pos				neg		pos			neg	neg		pos		pos	neg			pos		neg				neg		neg		neg		neg
EMP2	neg	neg	pos	pos		pos		pos	pos			pos		pos	pos	pos	pos	pos							pos		pos			pos		pos					pos	pos	neg	pos	pos						neg	pos
RAC2	neg	neg	pos	pos		pos		pos	pos					pos	pos		pos	pos			pos				pos		pos			pos		pos		neg	pos		pos		neg	pos
RAD51	pos					neg	pos		neg		pos			neg	neg	neg			neg		neg	pos	pos		neg			pos	pos		neg		neg	pos			neg	neg	pos	neg			pos		pos		pos		pos
HACD4	neg	neg	pos	pos		pos	neg	pos	pos			pos		pos	pos	pos	pos	pos			pos				pos		pos			pos		pos		neg			pos			pos	pos							pos
CDC42EP3	pos		neg			neg			neg		pos		pos	neg	neg				neg			pos	pos					pos	pos				neg	pos		pos	neg		pos	neg			pos	pos	pos		pos		pos
PAICS	pos		neg			neg	pos		neg		pos		pos	neg	neg	neg	neg	neg	neg		neg		pos	neg	neg		neg	pos	pos		neg		neg	pos		pos	neg	neg	pos	neg		neg	pos		pos	neg	pos		pos
ZNF551	pos		neg	neg		neg	pos		neg		pos		pos			neg				pos			pos		neg		neg	pos	pos		neg		neg	pos		pos		neg	pos			neg	pos				pos
KIAA2013	neg	neg		pos					pos											neg				pos					neg		pos			neg	pos	neg		pos				pos
PIP5K1B	neg			pos		pos	neg	pos	pos		neg	pos		pos	pos	pos	pos	pos	pos		pos			pos	pos		pos		neg	pos	pos	pos		neg			pos		neg	pos	pos		neg		neg		neg	pos	neg
CPM	neg		pos	pos		pos		pos	pos			pos		pos	pos	pos									pos					pos		pos					pos		neg	pos	pos							pos
TXNDC12	neg			pos																				pos							pos			neg	pos							pos
ADAMTSL3	neg		pos	pos		pos	neg	pos	pos		neg	pos		pos	pos	pos	pos		pos		pos				pos		pos		neg	pos		pos					pos		neg	pos	pos		neg		neg		neg		neg
NUP155	pos					neg			neg		pos	neg				neg			neg				pos				neg	pos	pos				neg			pos	neg		pos				pos	pos	pos		pos		pos
SYF2	neg																	pos			pos			pos							pos				pos							pos
KIF22	pos		neg			neg	pos		neg		pos			neg	neg	neg			neg			pos	pos		neg			pos	pos		neg	neg	neg	pos			neg	neg	pos	neg			pos		pos		pos		pos
KIF11	pos		neg	neg		neg	pos		neg		pos	neg		neg	neg	neg	neg		neg		neg	pos	pos		neg		neg	pos	pos		neg	neg	neg	pos			neg	neg	pos	neg			pos	pos	pos		pos		pos
KIFC1	pos		neg			neg	pos		neg		pos			neg	neg	neg			neg		neg	pos	pos		neg		neg	pos	pos		neg		neg	pos			neg		pos				pos	pos	pos		pos		pos
ISCU	neg		pos	pos		pos	neg		pos		neg			pos							pos				pos			neg	neg		pos		pos	neg		neg		pos	neg	pos		pos	neg
NEIL3	pos		neg			neg	pos		neg		pos			neg	neg	neg	neg		neg		neg	pos	pos		neg		neg	pos	pos		neg		neg	pos			neg	neg	pos	neg			pos	pos	pos	neg	pos		pos
RPL18A	pos					neg	pos		neg		pos		pos	neg					neg				pos		neg			pos	pos		neg		neg	pos		pos		neg	pos				pos		pos		pos		pos
RPL23A	pos		neg						neg					neg	neg	neg					neg				neg			pos	pos		neg			pos		pos	neg	neg	pos				pos		pos		pos		pos
KIAA1217	neg		pos	pos		pos		pos	pos			pos		pos	pos	pos									pos		pos			pos		pos					pos			pos	pos						neg	pos
MTM1	neg		pos	pos		pos		pos	pos					pos	pos		pos	pos			pos				pos					pos		pos					pos			pos	pos							pos
THRA	neg										neg		neg						pos				neg	pos				neg	neg		pos		pos	neg		neg		pos	neg			pos	neg		neg		neg		neg
ZCCHC12	neg										neg								pos									neg	neg		pos		pos	neg		neg		pos	neg			pos	neg				neg		neg
RTP4	neg	neg	pos	pos		pos		pos	pos			pos		pos	pos	pos	pos	pos			pos				pos		pos			pos		pos					pos			pos	pos							pos
CREB3L4	pos		neg	neg		neg	pos		neg		pos		pos	neg	neg	neg		neg	neg	pos	neg				neg			pos	pos	neg	neg		neg	pos		pos		neg	pos			neg					pos		pos
VAMP3	neg			pos		pos	neg	pos	pos	neg	neg		neg	pos	pos	pos					pos			pos	pos			neg	neg		pos	pos	pos	neg	pos	neg		pos	neg		pos	pos						pos	neg
EIF4EBP1	pos					neg	pos		neg		pos		pos	neg	neg	neg	neg		neg		neg		pos		neg			pos	pos		neg		neg	pos		pos	neg	neg	pos	neg			pos		pos		pos		pos
GPR19	pos					neg		neg	neg		pos	neg	pos	neg	neg	neg	neg	neg	neg		neg	pos	pos	neg								neg					neg		pos	neg					pos		pos		pos
GPR18	neg		pos	pos		pos		pos	pos					pos	pos		pos	pos			pos				pos					pos		pos					pos			pos	pos							pos
NUP37	pos								neg		pos			neg	neg	neg			neg				pos					pos	pos				neg	pos					pos				pos	pos	pos		pos		pos
STX12	neg						neg				neg		neg	pos					pos		pos	neg	neg	pos				neg	neg		pos		pos	neg	pos	neg			neg			pos	neg		neg		neg		neg
INPP1	neg										neg		neg	pos	pos	pos			pos				neg	pos				neg			pos		pos	neg		neg			neg			pos	neg		neg		neg		neg
SGK3	neg			pos		pos	neg	pos	pos			pos		pos	pos	pos	pos						neg		pos					pos		pos					pos		neg	pos	pos				neg		neg	pos	neg
SIGIRR	neg		pos	pos		pos	neg		pos		neg			pos			pos	pos			pos			pos					neg	pos		pos		neg	pos		pos		neg	pos
TPST2	neg	neg	pos	pos	neg	pos		pos	pos			pos		pos	pos		pos								pos		pos			pos		pos					pos			pos	pos							pos
MPST	pos					neg	pos		neg		pos		pos	neg	neg				neg				pos	neg	neg			pos	pos		neg		neg	pos		pos		neg	pos				pos		pos		pos		pos
PCED1B	neg		pos	pos		pos	neg	pos	pos		neg	pos		pos	pos	pos	pos	pos	pos		pos		neg		pos		pos		neg	pos		pos		neg			pos		neg	pos			neg		neg		neg		neg
TMEM150C	neg										neg				pos				pos		pos			pos				neg	neg		pos		pos	neg		neg		pos	neg			pos	neg				neg		neg
RERGL	neg			pos		pos		pos	pos		neg	pos		pos		pos									pos			neg	neg			pos					pos				pos		neg		neg		neg		neg
C1orf101	neg																							pos							pos		pos
NMNAT1	neg					pos	neg				neg		neg		pos				pos		pos	neg		pos				neg	neg		pos		pos	neg	pos	neg			neg			pos
FAM72D	pos
BSPRY	neg						neg				neg			pos					pos		pos	neg						neg	neg		pos		pos	neg		neg		pos	neg			pos	neg				neg		neg
CD96	neg		pos	pos		pos	neg		pos		neg		neg	pos	pos	pos	pos	pos	pos		pos		neg	pos	pos		pos			pos		pos		neg	pos		pos		neg	pos					neg		neg	pos	neg
PYHIN1	neg		pos	pos		pos	neg		pos					pos	pos		pos	pos			pos				pos					pos		pos					pos			pos									neg
MARCH3	neg			pos		pos	neg	pos	pos			pos		pos	pos	pos					pos						pos		neg			pos		neg			pos		neg	pos	pos		neg				neg
EFHD2	neg	neg	pos	pos		pos	neg	pos	pos			pos		pos	pos	pos	pos	pos		neg				pos	pos	neg	pos			pos		pos		neg	pos	neg	pos	pos	neg	pos	pos	pos						pos
FSD1	pos					neg	pos	neg	neg					neg	neg		neg	neg					pos		neg					neg		neg					neg		pos	neg	neg				pos			neg	pos
GADD45A	neg										neg			pos		pos											pos										pos		neg								neg
SLC9A9	neg		pos	pos		pos	neg	pos	pos			pos		pos	pos	pos	pos	pos			pos				pos		pos		neg	pos		pos		neg			pos		neg	pos	pos						neg	pos
DET1	pos		neg			neg	pos		neg		pos		pos	neg	neg	neg			neg	pos			pos		neg			pos	pos		neg		neg	pos		pos	neg	neg	pos	neg			pos		pos		pos		pos
FAM155B	pos					neg		neg	neg		pos		pos	neg	neg	neg			neg		neg		pos	neg	neg							neg	neg				neg		pos	neg					pos		pos		pos
PDE7B	neg					pos			pos		neg			pos					pos				neg		pos			neg	neg		pos	pos	pos				pos		neg	pos			neg		neg		neg		neg
DNAJC12	pos				pos									neg				neg														neg							pos	neg						neg		neg	pos
SHTN1	neg										neg		neg						pos				neg					neg	neg		pos		pos	neg					neg								neg		neg
CPNE5	neg		pos	pos		pos			pos		neg	pos		pos	pos		pos	pos	pos	neg			neg		pos			neg	neg	pos		pos	pos	neg			pos		neg	pos			neg		neg		neg		neg
FANCM	pos		neg				pos		neg		pos			neg	neg	neg			neg			pos						pos	pos				neg	pos		pos	neg	neg	pos				pos	pos	pos	neg	pos		pos
DENND2D	neg		pos	pos		pos	neg	pos	pos			pos		pos	pos	pos	pos	pos			pos				pos					pos		pos		neg	pos		pos			pos	pos							pos
FABP6	pos													neg					neg				pos	neg															pos	neg					pos				pos
FABP3	neg						neg				neg		neg						pos					pos	pos			neg	neg		pos		pos	neg	pos	neg		pos	neg			pos	neg				neg		neg
FANCD2	pos					neg	pos		neg		pos			neg	neg	neg			neg		neg	pos	pos		neg			pos	pos		neg		neg	pos				neg	pos				pos	pos	pos		pos		pos
TRIM34	neg	neg	pos	pos		pos		pos	pos			pos		pos	pos	pos	pos	pos							pos		pos			pos		pos					pos			pos	pos							pos
TAF12	neg												neg					pos		neg	pos			pos							pos				pos							pos
ERAP1	neg		pos	pos		pos	neg	pos	pos		neg	pos	neg	pos	pos	pos	pos	pos	pos		pos	neg	neg		pos		pos		neg	pos	pos	pos	pos	neg			pos		neg	pos	pos		neg		neg		neg	pos	neg
MATN2	neg			pos		pos	neg	pos	pos		neg	pos		pos	pos	pos	pos	pos	pos		pos	neg	neg		pos		pos		neg			pos	pos				pos		neg	pos	pos		neg		neg		neg		neg
P2RY8	neg	neg	pos	pos		pos		pos	pos			pos		pos	pos	pos	pos	pos			pos			pos	pos		pos		neg	pos		pos		neg			pos		neg	pos			neg				neg	pos	neg
CALML6	neg	neg																						pos																		pos
SNX10	neg		pos			pos	neg				neg														pos			neg	neg	pos	pos		pos	neg	pos	neg		pos	neg			pos					neg		neg
CENPA	pos		neg			neg	pos		neg		pos			neg	neg	neg	neg		neg		neg	pos	pos		neg		neg	pos	pos		neg		neg	pos			neg	neg	pos	neg			pos		pos		pos		pos
NLRP3	neg					pos		pos	pos		neg			pos	pos	pos			pos		pos						pos		neg			pos		neg			pos		neg	pos			neg		neg		neg		neg
HCST	neg		pos	pos		pos	neg	pos	pos			pos		pos	pos	pos	pos	pos			pos				pos		pos			pos		pos		neg			pos			pos
FGL2	neg		pos	pos		pos	neg	pos	pos		neg	pos		pos	pos	pos	pos	pos	pos		pos				pos		pos		neg	pos		pos		neg			pos		neg	pos	pos		neg		neg		neg	pos	neg
PNPLA2	neg	neg	pos	pos					pos															pos		neg												pos
PDGFD	neg	neg	pos	pos		pos	neg	pos	pos		neg	pos		pos	pos	pos					pos				pos		pos					pos		neg			pos	pos	neg		pos		neg				neg	pos	neg
ANKRD35	neg		pos			pos			pos		neg			pos	pos				pos		pos								neg					neg			pos		neg				neg				neg
LSM2	pos					neg			neg		pos		pos	neg		neg			neg				pos					pos			neg		neg	pos		pos	neg	neg	pos				pos		pos		pos		pos
POLR3D	pos					neg	pos		neg		pos		pos	neg	neg	neg		neg	neg		neg		pos					pos	pos		neg		neg	pos		pos	neg		pos	neg			pos		pos		pos		pos
IL32	neg	neg	pos	pos		pos		pos	pos			pos		pos	pos	pos	pos	pos			pos				pos		pos			pos		pos		neg			pos		neg	pos	pos							pos
WDR43	pos						pos		neg		pos				neg	neg			neg			pos	pos					pos	pos				neg	pos		pos			pos				pos	pos	pos		pos		pos
EFR3A	neg		pos	pos		pos	neg	pos	pos		neg			pos	pos	pos	pos		pos		pos		neg		pos						pos	pos	pos	neg			pos		neg	pos	pos		neg		neg		neg		neg
MTCH1	neg								pos		neg								pos			neg			pos			neg	neg		pos		pos	neg		neg		pos	neg			pos	neg				neg
APOL2	neg		pos	pos		pos	neg	pos	pos		neg	pos		pos	pos	pos	pos	pos	pos	neg	pos	neg	neg		pos	neg	pos	neg	neg	pos		pos	pos	neg			pos	pos	neg	pos	pos		neg				neg	pos	neg
TRAPPC3	neg		pos	pos			neg																	pos							pos			neg	pos	neg		pos				pos
RAD54B	pos		neg	neg		neg	pos		neg		pos			neg	neg	neg			neg			pos	pos					pos	pos		neg		neg	pos		pos	neg	neg	pos				pos	pos	pos		pos		pos
APOBEC3F	neg		pos	pos		pos		pos	pos			pos		pos	pos		pos	pos			pos				pos	neg				pos		pos					pos			pos	pos							pos
PNRC1	neg					pos		pos	pos		neg			pos	pos	pos	pos	pos	pos		pos	neg	neg		pos				neg			pos					pos		neg	pos					neg		neg	pos	neg
SLA2	neg	neg	pos	pos		pos		pos	pos			pos		pos	pos		pos	pos			pos			pos	pos					pos		pos					pos			pos		pos						pos
IGSF1	neg																											neg			pos
CA3	neg					pos			pos															pos								pos					pos			pos	pos
GIMAP6	neg		pos	pos		pos	neg	pos	pos			pos		pos	pos	pos	pos	pos			pos				pos		pos			pos		pos					pos			pos	pos						neg	pos
SPIN2B	pos					neg			neg		pos		pos	neg	neg	neg		neg	neg				pos	neg				pos					neg	pos		pos	neg		pos	neg					pos				pos
PTN	neg						neg				neg		neg	pos					pos				neg		pos			neg			pos		pos	neg		neg			neg			pos					neg		neg
CGNL1	neg					pos	neg	pos	pos		neg	pos	neg	pos	pos	pos	pos	pos	pos		pos	neg	neg					neg	neg		pos	pos	pos	neg			pos		neg	pos			neg		neg		neg		neg
UBASH3B	neg		pos			pos	neg				neg				pos				pos		pos			pos	pos				neg		pos	pos	pos	neg						pos		pos	neg				neg
DOCK2	neg		pos	pos		pos		pos	pos			pos		pos	pos	pos	pos	pos			pos				pos		pos			pos		pos		neg			pos			pos	pos							pos
PLEKHM1	neg								pos		neg		neg	pos							pos			pos				neg					pos	neg		neg		pos	neg			pos							neg
THEM6	pos					neg	pos				pos		pos	neg		neg			neg				pos								neg			pos			neg		pos						pos				pos
IL23A	neg	neg	pos	pos					pos								pos	pos						pos						pos		pos								pos
MAP3K6	neg	neg	pos	pos		pos	neg	pos	pos		neg	pos		pos	pos	pos	pos		pos				neg		pos	neg	pos		neg	pos		pos		neg			pos	pos	neg	pos	pos		neg		neg		neg	pos	neg
HMGCL	neg	neg	pos	pos		pos	neg	pos	pos		neg		neg	pos	pos			pos	pos	neg	pos	neg		pos	pos	neg		neg	neg		pos	pos	pos	neg	pos	neg	pos	pos	neg	pos	pos	pos	neg				neg
HMGA1	pos					neg	pos		neg		pos			neg	neg	neg			neg		neg		pos	neg	neg			pos	pos		neg		neg	pos		pos	neg	neg	pos				pos		pos		pos		pos
KDM4C	neg										neg		neg										neg										pos						neg						neg				neg
SYNM	neg						neg				neg		neg						pos		pos		neg					neg	neg		pos		pos	neg					neg				neg		neg		neg		neg
JADE2	neg		pos	pos		pos	neg		pos		neg	pos		pos	pos	pos	pos	pos			pos			pos	pos	neg	pos			pos	pos	pos					pos	pos	neg	pos	pos		neg				neg	pos
SNRPB2	pos					neg		neg	neg		pos	neg	pos	neg	neg	neg			neg					neg				pos	pos			neg	neg	pos		pos	neg		pos	neg			pos		pos		pos	neg	pos
SNRPA	pos		neg			neg	pos		neg		pos	neg	pos	neg	neg	neg			neg	pos	neg	pos	pos		neg			pos	pos		neg	neg	neg	pos		pos	neg	neg	pos	neg			pos		pos		pos		pos
DCANP1	neg		pos	pos		pos			pos				neg	pos	pos		pos	pos	pos		pos		neg	pos	pos					pos		pos		neg			pos		neg	pos					neg				neg
RPSAP58	pos					neg	pos		neg		pos		pos	neg		neg			neg		neg		pos		neg			pos	pos		neg		neg	pos		pos		neg	pos						pos		pos		pos
PTMA	pos		neg	neg		neg	pos		neg		pos				neg							pos			neg			pos	pos				neg	pos				neg					pos				pos
SLFN5	neg		pos	pos		pos		pos	pos			pos		pos	pos	pos	pos	pos			pos				pos		pos			pos		pos					pos			pos	pos							pos
AMD1	pos								neg		pos													neg				pos	pos							pos			pos								pos
STK17A	neg		pos	pos		pos	neg	pos	pos			pos		pos	pos	pos	pos	pos			pos				pos		pos			pos	pos	pos		neg	pos		pos			pos	pos							pos
STK17B	neg		pos	pos		pos		pos	pos			pos		pos	pos	pos	pos	pos							pos		pos			pos		pos		neg			pos			pos								pos
PLK4	pos		neg	neg		neg	pos		neg		pos	neg		neg	neg	neg	neg		neg		neg	pos	pos		neg		neg	pos	pos		neg		neg	pos			neg	neg	pos	neg			pos	pos	pos		pos		pos
TAF1D	pos										pos		pos											neg				pos	pos		neg		neg	pos		pos		neg	pos			neg							pos
IAH1	pos					neg			neg				pos	neg		neg		neg	neg		neg		pos														neg		pos	neg					pos		pos		pos
CKS2	pos		neg			neg	pos		neg		pos		pos	neg	neg	neg	neg		neg		neg	pos	pos					pos	pos		neg	neg	neg	pos		pos	neg	neg	pos	neg			pos		pos		pos		pos
DOCK10	neg																	pos																	pos				neg									pos	neg
ASAP3	neg								pos		neg			pos						neg	pos			pos				neg	neg		pos		pos	neg		neg		pos	neg			pos					neg		neg
VPS50	neg										neg		neg						pos				neg	pos				neg			pos		pos			neg						pos							neg
OSTF1	neg	neg	pos	pos		pos	neg	pos	pos		neg	pos		pos	pos	pos	pos	pos			pos	neg			pos	neg	pos		neg	pos		pos		neg			pos		neg	pos	pos		neg		neg		neg	pos	neg
OSCP1	neg																							pos				neg			pos		pos	neg	pos	neg		pos				pos
SAAL1	pos					neg	pos		neg		pos		pos	neg	neg	neg			neg			pos	pos		neg			pos	pos		neg		neg	pos		pos	neg		pos	neg			pos		pos		pos		pos
CENPW	pos		neg			neg	pos		neg		pos			neg	neg	neg	neg		neg		neg	pos	pos		neg			pos	pos			neg	neg	pos			neg	neg	pos	neg			pos		pos		pos		pos
ACAP1	neg		pos	pos		pos			pos					pos	pos		pos	pos	pos											pos		pos					pos			pos							neg
CLSTN3	neg		pos						pos		neg		neg		pos				pos	neg				pos				neg	neg		pos		pos	neg		neg		pos	neg			pos	neg				neg		neg
PIK3IP1	neg		pos	pos		pos		pos	pos		neg			pos	pos	pos	pos	pos	pos		pos	neg	neg	pos	pos	neg	pos		neg	pos		pos	pos				pos		neg	pos			neg		neg		neg	pos	neg
LRGUK	neg										neg		neg	pos					pos				neg	pos				neg	neg		pos		pos						neg						neg				neg
TMEM47	neg			pos		pos	neg	pos	pos			pos		pos	pos	pos					pos	neg			pos		pos					pos					pos		neg	pos	pos		neg		neg		neg	pos	neg
CCM2	neg		pos	pos					pos		neg									neg				pos		neg		neg	neg		pos		pos	neg	pos	neg		pos	neg	pos		pos	neg
CD163L1	neg					pos	neg		pos		neg		neg	pos	pos	pos			pos		pos	neg	neg					neg	neg		pos		pos	neg			pos		neg	pos			neg		neg		neg		neg
VRK1	pos					neg	pos		neg		pos		pos	neg	neg	neg			neg				pos					pos	pos		neg		neg	pos			neg	neg	pos				pos		pos	neg	pos		pos
RAB27A	neg		pos	pos		pos	neg	pos	pos			pos		pos	pos	pos	pos	pos			pos				pos		pos			pos		pos					pos			pos	pos							pos
RAD18	pos		neg	neg		neg	pos		neg		pos			neg	neg				neg	pos			pos		neg			pos	pos		neg		neg	pos		pos		neg	pos				pos		pos		pos
ELMO2	neg										neg													pos				neg			pos		pos			neg						pos
REPS2	neg						neg				neg		neg						pos		pos	neg						neg	neg		pos		pos	neg		neg		pos	neg				neg				neg
CCDC24	neg						neg				neg		neg						pos		pos		neg	pos				neg	neg		pos		pos	neg	pos	neg			neg			pos					neg		neg
GIMAP7	neg		pos	pos		pos	neg	pos	pos			pos		pos	pos	pos	pos	pos			pos				pos					pos		pos					pos			pos	pos						neg	pos
NARS2	pos	pos	neg	neg					neg				pos	neg		neg				pos								pos	pos					pos		pos		neg	pos	neg					pos				pos
PARP16	pos					neg	pos		neg		pos		pos	neg	neg				neg			pos	pos		neg			pos	pos		neg		neg	pos		pos		neg	pos				pos		pos		pos		pos
TPK1	neg		pos	pos		pos	neg		pos		neg			pos	pos		pos	pos	pos	neg					pos			neg	neg	pos	pos	pos	pos	neg	pos			pos	neg	pos			neg				neg
CLEC2B	neg	neg	pos	pos		pos	neg	pos	pos			pos		pos	pos	pos	pos	pos			pos				pos		pos			pos		pos					pos		neg	pos	pos							pos
GATAD1	neg										neg												neg								pos		pos						neg						neg				neg
SH3BGRL3	neg	neg	pos	pos		pos		pos	pos			pos		pos			pos	pos		neg					pos	neg	pos			pos		pos		neg	pos	neg		pos		pos	pos	pos						pos
PUS7L	pos			neg					neg											pos				neg					pos						neg	pos
NFIA	neg	neg	pos	pos		pos	neg	pos	pos		neg	pos		pos	pos	pos	pos	pos	pos		pos	neg	neg		pos		pos		neg	pos		pos					pos		neg	pos	pos		neg		neg		neg	pos	neg
NFE2L1	neg		pos	pos		pos	neg		pos											neg					pos			neg	neg		pos		pos	neg		neg		pos	neg			pos					neg
PLD6	pos			neg		neg			neg				pos	neg				neg		pos	neg			neg										pos	neg	pos	neg		pos	neg		neg
CENPV	pos	pos	neg	neg		neg	pos	neg	neg		pos	neg	pos	neg	neg	neg	neg	neg	neg		neg	pos	pos		neg		neg	pos	pos	neg	neg	neg		pos		pos	neg	neg	pos	neg	neg		pos		pos		pos	neg	pos
TRPM2	neg	neg	pos	pos		pos		pos	pos			pos		pos	pos	pos	pos								pos	neg	pos			pos		pos		neg			pos	pos		pos	pos		neg				neg	pos
ABCA7	neg			pos		pos			pos		neg			pos	pos		pos	pos			pos			pos						pos		pos					pos		neg	pos						pos	neg	pos	neg
TRIM22	neg		pos	pos		pos	neg	pos	pos			pos		pos	pos	pos	pos	pos			pos		neg		pos		pos			pos		pos					pos			pos	pos						neg	pos	neg
CLIP1	neg										neg		neg						pos				neg					neg			pos		pos	neg		neg			neg						neg				neg
CAPN3	neg		pos	pos		pos			pos		neg			pos	pos	pos			pos				neg				pos	neg	neg			pos	pos				pos		neg	pos			neg		neg		neg		neg
DGUOK	pos		neg			neg		neg	neg			neg		neg	neg	neg																neg				pos	neg	neg	pos	neg	neg							neg
DHFR	pos					neg	pos		neg		pos			neg	neg	neg	neg		neg		neg	pos	pos		neg			pos	pos		neg		neg	pos		pos	neg	neg	pos	neg			pos		pos		pos		pos
ZNF610	pos					neg		neg	neg		pos	neg	pos	neg	neg	neg		neg		pos				neg			neg	pos	pos					pos		pos			pos	neg					pos	neg			pos
RCAN3	neg		pos						pos					pos	pos		pos	pos			pos			pos						pos	pos			neg	pos	neg		pos	neg	pos		pos							neg
KIF3A	neg						neg				neg		neg						pos				neg					neg			pos		pos	neg		neg		pos	neg			pos					neg		neg
TRAT1	neg		pos	pos		pos			pos				neg	pos	pos		pos	pos			pos				pos					pos		pos		neg	pos		pos		neg	pos
KLHDC9	neg						neg				neg		neg						pos				neg		pos			neg	neg		pos		pos	neg		neg		pos	neg			pos	neg				neg		neg
ZNF239	pos					neg	pos		neg		pos		pos	neg	neg	neg		neg	neg	pos	neg		pos		neg			pos	pos		neg		neg	pos		pos	neg	neg	pos	neg		neg	pos		pos		pos		pos
ZNF214	neg																				pos										pos				pos
TAGAP	neg		pos	pos		pos	neg	pos	pos			pos		pos	pos	pos	pos	pos			pos				pos		pos			pos		pos		neg			pos		neg	pos	pos						neg	pos
GPR63	pos	pos																			neg			neg
FUS	pos					neg	pos		neg		pos			neg					neg				pos		neg			pos	pos				neg	pos			neg		pos				pos				pos		pos
ZNF48	pos					neg		neg	neg		pos	neg		neg	neg	neg			neg				pos		neg		neg					neg					neg		pos		neg		pos		pos		pos	neg	pos
PHACTR3	pos	pos	neg	neg		neg	pos	neg	neg		pos	neg	pos	neg	neg	neg	neg	neg	neg		neg	pos	pos		neg		neg	pos	pos	neg	neg	neg	neg	pos			neg		pos	neg			pos		pos		pos	neg	pos
CD9	neg										neg			pos	pos				pos	neg	pos	neg	neg	pos				neg	neg		pos		pos	neg					neg				neg				neg		neg
SPAG6	neg												neg											pos				neg			pos				pos	neg		pos				pos
CD8A	neg		pos	pos		pos			pos		neg			pos	pos		pos	pos	pos		pos		neg	pos	pos					pos		pos	pos				pos		neg	pos			neg		neg		neg		neg
FANK1	neg	neg	pos	pos		pos		pos	pos			pos			pos						pos				pos		pos					pos					pos			pos	pos							pos
LEF1	neg		pos	pos		pos		pos	pos			pos		pos	pos	pos	pos	pos			pos				pos		pos		neg	pos		pos					pos		neg	pos	pos				neg		neg	pos	neg
ADGRA3	pos		neg	neg		neg	pos		neg		pos		pos	neg	neg	neg	neg	neg	neg	pos	neg		pos		neg			pos	pos	neg	neg		neg	pos		pos		neg	pos	neg		neg	pos		pos		pos		pos
SPSB2	neg			pos			neg		pos		neg			pos				pos		neg	pos			pos		neg					pos				pos							pos
PSRC1	pos		neg			neg	pos		neg		pos			neg	neg	neg	neg		neg		neg	pos	pos		neg		neg	pos	pos		neg	neg	neg	pos			neg	neg	pos	neg			pos		pos		pos		pos
SLC15A3	neg	neg	pos	pos		pos	neg	pos	pos		neg	pos		pos	pos	pos	pos				pos				pos		pos		neg	pos		pos		neg			pos	pos	neg	pos	pos		neg				neg	pos
MYO5C	neg		pos	pos		pos		pos	pos			pos		pos	pos	pos	pos	pos			pos				pos		pos			pos		pos					pos			pos	pos						neg	pos
AGBL4	neg										neg		neg						pos		pos		neg	pos				neg	neg		pos		pos			neg			neg						neg				neg
GRN	neg		pos	pos		pos	neg	pos	pos			pos		pos	pos	pos	pos				pos				pos		pos		neg	pos		pos		neg		neg	pos	pos	neg	pos	pos							pos
TICRR	pos		neg			neg	pos		neg		pos		pos	neg	neg	neg	neg		neg		neg	pos	pos		neg			pos	pos		neg		neg	pos			neg	neg	pos	neg			pos	pos	pos		pos		pos
COCH	pos					neg	pos	neg	neg		pos	neg	pos	neg		neg		neg						neg				pos	pos			neg		pos			neg		pos	neg					pos		pos	neg
OLFM2	pos																																		neg
FKBP4	pos					neg	pos		neg		pos			neg			neg		neg		neg		pos					pos	pos				neg				neg		pos	neg			pos		pos		pos		pos
FKBP2	neg	neg		pos	neg															neg	pos													neg	pos			pos				pos
PRICKLE2	neg						neg				neg								pos									neg			pos		pos	neg		neg		pos	neg			pos	neg				neg		neg
EPS8	neg			pos		pos		pos	pos			pos		pos	pos	pos									pos		pos					pos					pos		neg	pos	pos				neg		neg	pos	neg
TXNIP	neg		pos			pos	neg	pos	pos		neg			pos	pos		pos	pos	pos		pos	neg		pos						pos	pos	pos	pos				pos		neg	pos		pos	neg		neg		neg		neg
CAB39L	neg										neg								pos					pos				neg			pos		pos			neg						pos	neg				neg
HCLS1	neg	neg	pos	pos		pos	neg	pos	pos			pos		pos	pos	pos	pos	pos	pos		pos				pos		pos		neg	pos		pos		neg			pos		neg	pos	pos		neg				neg	pos
HAUS7	pos					neg	pos				pos		pos	neg					neg				pos					pos			neg		neg						pos				pos		pos		pos		pos
PIK3CD	neg		pos			pos			pos		neg		neg	pos	pos		pos	pos	pos		pos		neg	pos	pos			neg	neg	pos	pos	pos	pos	neg			pos		neg	pos		pos	neg		neg		neg		neg
YPEL2	neg		pos						pos							pos									pos							pos						pos									neg
MAP1LC3A	neg						neg				neg				pos				pos					pos				neg	neg		pos		pos	neg		neg		pos	neg				neg	neg			neg
NAV3	neg					pos	neg				neg		neg						pos		pos		neg		pos			neg	neg		pos		pos	neg		neg		pos	neg			pos	neg				neg		neg
IRAK3	neg		pos	pos		pos		pos	pos			pos			pos	pos	pos								pos		pos			pos		pos					pos			pos	pos							pos
RNF19B	neg																							pos	pos			neg			pos		pos	neg	pos	neg		pos				pos
VCAM1	neg		pos	pos		pos	neg	pos	pos			pos		pos	pos	pos	pos	pos	pos		pos				pos		pos			pos		pos		neg			pos		neg	pos	pos		neg		neg		neg	pos	neg
SMAP2	neg		pos	pos		pos			pos		neg		neg	pos	pos		pos	pos	pos					pos	pos			neg	neg	pos	pos	pos	pos	neg	pos	neg		pos	neg	pos		pos	neg				neg
MFSD1	neg		pos			pos	neg		pos		neg			pos	pos		pos			neg	pos				pos			neg	neg	pos		pos	pos	neg			pos		neg	pos			neg				neg		neg
B3GNT2	neg													pos	pos						pos										pos																	pos
TNFSF13B	neg		pos	pos		pos	neg	pos	pos			pos		pos	pos	pos	pos	pos			pos				pos		pos			pos		pos		neg			pos	pos	neg	pos	pos						neg	pos	neg
AVIL	neg										neg		neg	pos	pos								neg					neg	neg				pos	neg					neg								neg		neg
PDCD5	pos					neg			neg		pos	neg	pos	neg	neg	neg			neg				pos	neg	neg	pos		pos	pos		neg		neg				neg	neg	pos	neg			pos		pos		pos	neg	pos
POMT1	neg										neg								pos				neg	pos				neg	neg				pos						neg				neg		neg		neg		neg
CCDC30	neg						neg		pos				neg											pos	pos			neg	neg		pos		pos	neg		neg		pos				pos					neg
INPP5D	neg		pos	pos		pos	neg	pos	pos			pos		pos	pos	pos	pos	pos							pos		pos		neg	pos		pos		neg			pos		neg	pos					neg		neg	pos	neg
INPP5B	neg																							pos																		pos
NR2C2AP	pos					neg	pos		neg		pos		pos	neg	neg	neg			neg		neg		pos					pos			neg		neg	pos		pos	neg		pos	neg			pos		pos		pos		pos
IRF8	neg		pos	pos		pos	neg	pos	pos			pos		pos	pos	pos	pos	pos			pos				pos		pos			pos		pos		neg			pos		neg	pos	pos						neg	pos	neg
ANKRD29	neg					pos			pos		neg			pos	pos	pos	pos	pos	pos				neg		pos							pos					pos		neg	pos					neg		neg	pos	neg
RTTN	pos		neg	neg		neg			neg		pos								neg		neg	pos			neg	pos		pos	pos				neg	pos				neg					pos	pos			pos
TDRD7	neg		pos			pos	neg				neg		neg	pos	pos				pos		pos				pos			neg	neg		pos		pos	neg	pos	neg		pos	neg			pos	neg				neg		neg
RPL9	pos										pos		pos											neg				pos	pos		neg		neg	pos		pos		neg	pos								pos
MINOS1	neg	neg					neg													neg				pos	pos			neg	neg		pos			neg	pos	neg			neg			pos
TLR2	neg		pos	pos		pos	neg	pos	pos			pos		pos	pos	pos	pos				pos				pos		pos			pos		pos		neg			pos		neg	pos	pos							pos
TLR3	neg		pos	pos		pos		pos	pos			pos		pos	pos	pos									pos		pos			pos		pos					pos			pos	pos							pos
TLR4	neg		pos	pos		pos	neg	pos	pos			pos		pos	pos	pos	pos	pos			pos				pos		pos			pos		pos					pos		neg	pos	pos							pos
RTKN2	pos		neg	neg		neg	pos		neg		pos	neg		neg	neg				neg		neg	pos	pos		neg		neg	pos	pos		neg		neg	pos			neg	neg	pos				pos	pos	pos		pos		pos
TRIP13	pos		neg	neg		neg	pos		neg		pos	neg		neg	neg	neg	neg		neg		neg	pos	pos		neg		neg	pos	pos		neg	neg	neg	pos		pos	neg	neg	pos	neg			pos		pos		pos		pos
TESK2	neg		pos	pos		pos		pos	pos								pos	pos														pos					pos			pos
PTOV1	pos		neg			neg	pos	neg						neg	neg		neg						pos		neg							neg					neg		pos	neg	neg							neg	pos
DSCC1	pos		neg			neg	pos		neg		pos			neg	neg	neg			neg		neg	pos	pos					pos	pos		neg		neg	pos		pos	neg	neg	pos	neg			pos		pos		pos		pos
DCTPP1	pos					neg	pos		neg		pos		pos	neg	neg	neg			neg		neg		pos		neg			pos	pos		neg		neg	pos		pos	neg		pos	neg			pos		pos		pos		pos
ELOVL6	pos					neg			neg		pos		pos	neg	neg	neg	neg	neg	neg		neg		pos					pos	pos		neg	neg	neg				neg		pos	neg			pos		pos		pos		pos
TEKT2	neg										neg		neg							neg			neg	pos				neg	neg		pos		pos	neg				pos	neg			pos
DHRS1	neg	neg	pos	pos					pos		neg			pos	pos				pos	neg				pos		neg		neg	neg					neg		neg		pos	neg			pos	neg				neg
TLR7	neg		pos	pos		pos	neg	pos	pos			pos		pos	pos	pos	pos	pos			pos				pos		pos			pos		pos		neg			pos			pos	pos							pos
GIMAP2	neg		pos	pos		pos	neg	pos	pos			pos		pos	pos	pos	pos	pos			pos				pos		pos			pos		pos		neg	pos		pos			pos	pos							pos
RSL1D1	pos	pos				neg			neg		pos		pos	neg		neg			neg	pos			pos	neg				pos	pos		neg		neg	pos		pos	neg	neg	pos	neg		neg			pos	neg	pos	neg	pos
KIF26A	pos		neg			neg	pos		neg		pos			neg			neg	neg							neg			pos	pos	neg	neg		neg	pos		pos		neg	pos	neg
NIT1	neg								pos		neg								pos	neg				pos				neg			pos				pos			pos
CLEC7A	neg	neg	pos	pos		pos	neg	pos	pos			pos			pos	pos	pos	pos			pos				pos		pos			pos		pos		neg			pos			pos	pos							pos
LRMP	neg		pos	pos		pos	neg	pos	pos			pos		pos	pos	pos	pos	pos			pos				pos		pos			pos		pos		neg			pos			pos	pos						neg	pos
LRP3	pos				pos					pos
COQ10B	neg						neg				neg			pos	pos						pos				pos			neg			pos		pos	neg													neg
CCDC92	neg										neg		neg						pos	neg				pos				neg	neg		pos		pos	neg		neg		pos	neg			pos	neg				neg
TM2D3	neg										neg								pos		pos							neg	neg		pos		pos	neg		neg		pos	neg			pos	neg				neg
ALPK1	neg		pos	pos		pos	neg	pos	pos			pos		pos	pos	pos	pos	pos	pos		pos		neg		pos		pos		neg	pos		pos		neg			pos		neg	pos	pos		neg		neg		neg	pos	neg
CFAP43	neg												neg															neg	neg		pos			neg		neg		pos				pos
CCL19	neg		pos	pos		pos			pos				neg	pos	pos		pos	pos	pos		pos				pos					pos		pos		neg			pos		neg	pos					neg				neg
CEBPZ	pos		neg			neg			neg		pos	neg			neg	neg												pos	pos				neg	pos		pos			pos	neg		neg	pos				pos
AASS	neg			pos		pos		pos	pos			pos		pos	pos	pos									pos		pos					pos					pos			pos	pos							pos
PLXNC1	neg										neg		neg	pos					pos		pos		neg					neg			pos		pos	neg					neg				neg		neg		neg		neg
ATP6AP2	neg		pos	pos		pos	neg							pos							pos				pos			neg	neg		pos			neg	pos	neg		pos	neg		pos						neg
PFAS	pos		neg	neg		neg	pos		neg		pos			neg	neg	neg					neg				neg			pos	pos	neg	neg	neg		pos		pos		neg	pos	neg	neg		pos				pos		pos
PEX14	neg																	pos						pos							pos		pos	neg	pos	neg		pos	neg			pos
PSD2	neg						neg				neg		neg						pos				neg					neg	neg		pos		pos			neg			neg						neg		neg		neg
PON2	neg	neg		pos		pos	neg	pos	pos			pos		pos	pos	pos					pos	neg			pos		pos					pos					pos			pos	pos		neg				neg	pos
ERICH3	neg										neg		neg	pos					pos				neg					neg			pos		pos	neg		neg		pos	neg			pos	neg		neg		neg		neg
ZFP36	neg		pos	pos		pos		pos	pos		neg	pos		pos	pos	pos									pos		pos		neg	pos		pos					pos		neg	pos	pos		neg				neg	pos
AR	neg			pos		pos		pos	pos			pos		pos	pos	pos					pos				pos		pos					pos					pos			pos	pos							pos
NCR3	neg		pos	pos		pos			pos					pos	pos		pos	pos			pos			pos	pos					pos		pos					pos			pos								pos
MAPRE2	neg										neg		neg						pos												pos		pos	neg					neg			pos
BTLA	neg		pos	pos		pos			pos					pos	pos		pos	pos			pos				pos					pos		pos					pos			pos
FCER1A	neg		pos	pos		pos	neg	pos	pos		neg	pos		pos	pos	pos	pos	pos	pos		pos				pos		pos		neg	pos		pos		neg			pos		neg	pos	pos				neg		neg	pos	neg
DDX39A	pos					neg	pos		neg		pos		pos	neg	neg	neg			neg		neg	pos	pos		neg			pos	pos		neg		neg	pos			neg	neg	pos				pos		pos		pos		pos
CYTH4	neg	neg	pos	pos		pos	neg	pos	pos			pos		pos	pos	pos	pos	pos			pos				pos		pos			pos		pos		neg			pos			pos	pos		neg				neg	pos
DKK3	neg		pos			pos	neg		pos		neg			pos	pos				pos		pos	neg	neg		pos			neg	neg		pos		pos	neg		neg		pos	neg				neg				neg		neg
TMEM234	neg										neg																	neg			pos				pos							pos
AZIN2	neg		pos	pos		pos			pos		neg	pos		pos		pos								pos	pos			neg	neg		pos		pos	neg		neg		pos	neg			pos	neg		neg		neg		neg
MACF1	neg					pos					neg		neg	pos	pos		pos		pos		pos		neg	pos				neg			pos		pos	neg		neg			neg	pos			neg		neg		neg		neg
ATP6V1B2	neg										neg		neg						pos			neg			pos			neg			pos		pos	neg		neg		pos	neg				neg				neg
ATP5I	pos										pos		pos						neg				pos					pos					neg						pos						pos		pos		pos
ATP6V1C1	neg		pos			pos	neg				neg		neg		pos						pos				pos			neg	neg		pos		pos	neg				pos				pos					neg
ATP6V1E1	neg										neg																	neg			pos		pos
SKP2	pos	pos	neg	neg		neg	pos		neg		pos	neg		neg	neg	neg			neg		neg	pos	pos	neg	neg			pos	pos		neg		neg	pos		pos	neg	neg	pos	neg			pos	pos	pos		pos		pos
SLC1A3	neg		pos	pos		pos	neg	pos	pos			pos		pos	pos	pos	pos	pos	pos		pos				pos		pos			pos		pos		neg			pos		neg	pos	pos						neg	pos	neg
SLAMF1	neg		pos	pos		pos			pos					pos	pos		pos	pos			pos				pos		pos			pos		pos		neg	pos		pos			pos
SFT2D3	pos					neg	pos				pos			neg	neg	neg						pos	pos					pos	pos					pos					pos						pos		pos		pos
LMNB2	pos		neg			neg	pos		neg		pos		pos	neg	neg	neg	neg		neg	pos	neg	pos	pos		neg			pos	pos		neg	neg	neg	pos			neg	neg	pos	neg			pos		pos		pos		pos
MCM5	pos					neg	pos		neg		pos				neg				neg		neg	pos	pos		neg			pos	pos		neg		neg	pos			neg		pos				pos				pos		pos
MCM6	pos					neg	pos		neg		pos			neg	neg	neg			neg		neg	pos	pos		neg			pos	pos				neg	pos			neg		pos	neg			pos		pos		pos		pos
MCL1	neg		pos	pos		pos		pos	pos			pos		pos	pos	pos									pos		pos			pos		pos					pos			pos	pos							pos
MCM2	pos					neg	pos		neg		pos			neg	neg	neg			neg		neg	pos	pos		neg			pos	pos		neg		neg	pos			neg	neg	pos	neg			pos		pos		pos		pos
MCM3	pos					neg	pos		neg		pos			neg	neg	neg			neg		neg	pos	pos		neg			pos	pos		neg		neg	pos			neg	neg	pos	neg			pos		pos		pos		pos
MCM4	pos			neg		neg	pos		neg		pos	neg		neg	neg	neg			neg				pos				neg	pos	pos				neg	pos			neg	neg	pos	neg			pos		pos		pos		pos
UBALD1	pos
UBA7	neg	neg	pos	pos		pos		pos	pos			pos		pos	pos	pos	pos	pos			pos			pos	pos		pos			pos		pos					pos			pos	pos		neg				neg	pos
PUS7	pos								neg		pos		pos	neg	neg	neg		neg	neg	pos	neg		pos	neg				pos	pos				neg			pos			pos	neg		neg	pos		pos		pos		pos
APBB1IP	neg		pos	pos		pos	neg	pos	pos			pos		pos	pos	pos	pos	pos			pos				pos		pos			pos		pos		neg			pos		neg	pos	pos							pos
TRAPPC5	pos												pos	neg					neg				pos					pos					neg												pos				pos
CDH6	neg										neg																	neg					pos						neg				neg				neg		neg
LIAS	pos		neg																															pos		pos		neg				neg
TMSB15A	pos		neg			neg	pos	neg	neg		pos	neg	pos	neg	neg	neg	neg		neg		neg	pos	pos		neg		neg	pos	pos		neg	neg	neg	pos			neg	neg	pos	neg			pos		pos	neg	pos	neg	pos
PPAP2A	neg		pos	pos		pos		pos	pos		neg	pos		pos	pos	pos					pos				pos		pos		neg			pos					pos			pos	pos		neg				neg	pos
PPAP2B	neg		pos	pos		pos	neg	pos	pos			pos		pos	pos	pos									pos		pos			pos		pos					pos		neg	pos	pos						neg	pos	neg
FAXDC2	neg					pos			pos		neg		neg	pos	pos	pos			pos		pos	neg	neg	pos				neg			pos		pos			neg	pos		neg	pos			neg		neg		neg		neg
MAN1C1	neg	neg	pos	pos		pos	neg	pos	pos		neg	pos		pos	pos	pos	pos	pos	pos		pos				pos		pos		neg	pos		pos		neg			pos	pos	neg	pos	pos		neg				neg	pos	neg
APMAP	neg										neg								pos			neg				neg		neg	neg		pos		pos	neg				pos					neg				neg
TTC16	neg		pos			pos			pos								pos	pos						pos						pos		pos								pos
RCAN1	neg		pos			pos																												neg		neg		pos	neg
RMI2	pos					neg	pos		neg		pos			neg	neg	neg			neg				pos		neg			pos	pos				neg	pos			neg		pos				pos		pos		pos		pos
TARP	neg		pos	pos		pos	neg	pos	pos					pos	pos	pos	pos	pos	pos		pos			pos	pos					pos		pos		neg	pos		pos		neg	pos							neg		neg
HSPA9	pos							neg					pos											neg								neg								neg									pos
HSPB1	neg			pos					pos		neg	pos				pos				neg				pos	pos	neg		neg	neg		pos			neg		neg	pos	pos	neg
NAPEPLD	neg																														pos
ARRDC4	neg						neg							pos							pos										pos			neg	pos	neg		pos	neg
NDUFAF2	pos		neg			neg			neg		pos			neg	neg		neg											pos				neg	neg	pos		pos		neg	pos	neg			pos		pos		pos		pos
P3H2	neg	neg		pos		pos		pos	pos			pos		pos	pos	pos					pos				pos		pos					pos					pos		neg	pos	pos		neg		neg		neg	pos	neg
CCM2L	neg	neg	pos	pos		pos		pos	pos			pos		pos	pos	pos	pos	pos			pos			pos	pos		pos			pos		pos					pos			pos	pos					pos		pos
TF	neg										neg		neg	pos		pos			pos		pos		neg	pos				neg	neg				pos			neg	pos		neg				neg		neg		neg		neg
TEK	neg			pos		pos	neg	pos	pos		neg	pos		pos	pos	pos			pos		pos	neg			pos		pos	neg	neg		pos	pos	pos				pos			pos	pos		neg		neg		neg	pos	neg
TEP1	neg		pos	pos		pos	neg	pos	pos		neg	pos		pos	pos	pos	pos	pos			pos		neg		pos		pos			pos		pos		neg			pos	pos	neg	pos	pos						neg	pos
ZGPAT	neg																							pos																						pos
FMNL1	neg	neg	pos	pos		pos			pos		neg			pos	pos		pos	pos		neg	pos			pos	pos	neg			neg	pos	pos	pos	pos	neg		neg		pos	neg	pos		pos				pos
TMEM50B	neg			pos			neg														pos													neg
PTGER4	neg		pos	pos		pos	neg	pos	pos		neg			pos	pos	pos	pos	pos	pos		pos		neg		pos		pos		neg	pos	pos	pos	pos	neg			pos	pos	neg	pos	pos		neg		neg		neg		neg
PTGDS	neg		pos	pos		pos	neg	pos	pos		neg	pos	neg	pos	pos	pos	pos	pos	pos		pos		neg		pos		pos		neg	pos		pos		neg			pos		neg	pos					neg		neg		neg
LYPLA2	neg																							pos											pos							pos
SLC35G2	pos					neg			neg				pos	neg			neg	neg	neg				pos	neg					pos				neg	pos			neg		pos	neg					pos	neg			pos
SRCIN1	neg										neg		neg						pos				neg	pos				neg			pos		pos			neg			neg				neg		neg		neg		neg
DPEP2	neg	neg	pos	pos		pos		pos	pos			pos		pos	pos	pos	pos	pos							pos		pos			pos		pos					pos			pos	pos						neg	pos
S1PR1	neg		pos	pos		pos		pos	pos			pos		pos	pos	pos	pos	pos			pos				pos		pos			pos		pos					pos			pos	pos						neg	pos
TMEM102	neg	neg	pos	pos		pos		pos	pos			pos			pos		pos	pos						pos						pos		pos					pos			pos								pos
C8orf46	neg																																				pos										neg
BLCAP	neg		pos								neg																	neg	neg		pos		pos	neg		neg		pos	neg			pos	neg				neg
TXNL4A	pos										pos			neg		neg			neg		neg		pos	neg													neg			neg					pos		pos		pos
MKNK1	neg		pos	pos		pos			pos		neg		neg	pos	pos	pos	pos	pos	pos		pos		neg	pos	pos			neg	neg		pos	pos	pos	neg		neg	pos	pos	neg	pos			neg		neg		neg		neg
FPGT	neg																				pos										pos				pos
TNFRSF10A	neg		pos	pos		pos		pos	pos			pos		pos	pos	pos	pos	pos							pos		pos			pos		pos					pos			pos	pos							pos
C6orf89	neg										neg		neg	pos	pos				pos		pos	neg	neg	pos				neg	neg		pos		pos	neg		neg			neg			pos			neg		neg		neg
MTFR1L	neg										neg		neg						pos		pos			pos				neg	neg		pos		pos	neg	pos	neg		pos	neg			pos	neg				neg
ATP8B4	neg		pos	pos		pos	neg	pos	pos			pos		pos	pos	pos	pos	pos			pos				pos		pos			pos		pos					pos			pos	pos		neg					pos
PREX1	neg		pos	pos		pos		pos	pos			pos		pos	pos	pos	pos	pos			pos				pos		pos			pos		pos					pos			pos	pos						neg	pos	neg
GATA6	neg							pos	pos					pos		pos					pos																pos			pos
GATM	neg		pos	pos		pos	neg	pos	pos			pos		pos	pos	pos	pos	pos			pos				pos		pos		neg	pos		pos		neg			pos		neg	pos	pos		neg				neg		neg
PSTPIP1	neg	neg	pos	pos		pos		pos	pos			pos		pos	pos	pos	pos	pos			pos			pos	pos		pos			pos		pos					pos			pos							neg	pos
NFS1	neg			pos			neg		pos		neg										pos							neg										pos								pos	neg
SLC7A7	neg		pos	pos		pos	neg	pos	pos			pos		pos	pos	pos	pos	pos			pos				pos		pos			pos		pos		neg			pos		neg	pos	pos							pos
ZNF365	neg										neg		neg						pos				neg					neg			pos		pos	neg		neg						pos	neg				neg
NR3C2	neg		pos	pos		pos		pos	pos			pos		pos	pos	pos	pos	pos							pos		pos			pos		pos					pos			pos	pos							pos
HLA-DRA	neg	neg	pos	pos		pos	neg	pos	pos			pos		pos	pos	pos	pos	pos							pos		pos		neg	pos		pos		neg			pos	pos	neg	pos	pos		neg				neg	pos
HLA-DRB1	neg		pos	pos		pos	neg	pos	pos			pos		pos	pos	pos	pos	pos			pos				pos		pos		neg	pos		pos		neg			pos		neg	pos	pos		neg				neg	pos
HLA-DQB2	neg		pos	pos		pos	neg	pos	pos		neg	pos		pos	pos	pos	pos	pos							pos				neg	pos		pos		neg			pos		neg	pos	pos						neg	pos
TNFAIP8	neg		pos	pos		pos	neg	pos	pos			pos		pos	pos		pos	pos							pos					pos		pos			pos		pos			pos	pos							pos
PQLC3	neg	neg	pos	pos		pos	neg	pos	pos		neg	pos		pos	pos	pos	pos	pos			pos				pos				neg	pos		pos		neg			pos			pos	pos		neg		neg		neg	pos	neg
ACSL6	neg						neg				neg														pos			neg			pos		pos	neg		neg		pos	neg			pos							neg
SPAG1	neg				neg
IL21R	neg		pos	pos		pos		pos	pos			pos		pos	pos		pos	pos			pos			pos						pos		pos								pos						pos		pos
DEF6	neg	neg	pos	pos		pos		pos	pos		neg	pos		pos	pos	pos	pos	pos	pos		pos		neg	pos	pos		pos		neg	pos		pos		neg			pos		neg	pos	pos		neg		neg	pos	neg	pos	neg
ITSN2	neg					pos		pos	pos		neg		neg	pos	pos		pos	pos					neg	pos								pos					pos		neg	pos					neg		neg		neg
SAMD9L	neg		pos	pos		pos		pos	pos			pos		pos	pos	pos	pos	pos			pos				pos		pos			pos		pos					pos			pos	pos						neg	pos	neg
NCF4	neg	neg	pos	pos		pos		pos	pos			pos		pos	pos	pos	pos	pos			pos			pos	pos		pos			pos		pos		neg			pos			pos	pos							pos
PCNA	pos		neg			neg			neg		pos	neg		neg	neg	neg			neg			pos	pos		neg	pos	neg	pos	pos				neg	pos			neg	neg	pos	neg			pos		pos		pos		pos
C19orf48	pos					neg	pos		neg		pos		pos	neg	neg	neg	neg		neg		neg	pos	pos		neg			pos	pos		neg		neg	pos		pos	neg	neg	pos	neg			pos		pos		pos		pos
PODN	neg	neg	pos	pos		pos		pos	pos			pos		pos	pos	pos	pos								pos		pos			pos		pos					pos			pos	pos						neg	pos
AURKB	pos		neg			neg	pos		neg		pos			neg	neg	neg			neg		neg	pos	pos		neg		neg	pos	pos		neg		neg	pos			neg	neg	pos	neg			pos		pos		pos		pos
TRAIP	pos		neg			neg	pos		neg		pos			neg	neg	neg			neg		neg	pos	pos		neg			pos	pos		neg		neg	pos			neg	neg	pos	neg			pos		pos		pos		pos
DHX58	neg	neg	pos	pos		pos	neg	pos	pos			pos		pos	pos	pos	pos	pos			pos				pos		pos		neg	pos		pos		neg			pos			pos	pos		neg				neg	pos
CPLX3	pos					neg							pos	neg			neg	neg			neg								pos	neg				pos		pos			pos	neg		neg			pos				pos
ATAD5	pos		neg	neg					neg		pos	neg									neg					pos	neg	pos	pos														pos	pos			pos
ITPR2	neg			pos		pos			pos																							pos					pos				pos
ITK	neg	neg	pos	pos		pos	neg		pos		neg			pos	pos	pos	pos	pos	pos		pos		neg	pos	pos		pos		neg	pos	pos	pos		neg			pos		neg	pos							neg	pos	neg
ETV6	neg			pos		pos		pos	pos			pos		pos	pos	pos	pos								pos		pos			pos		pos					pos			pos	pos							pos
EVI2A	neg	neg	pos	pos		pos	neg	pos	pos			pos		pos	pos	pos	pos	pos			pos				pos		pos			pos		pos		neg	pos		pos		neg	pos	pos							pos
EVI2B	neg		pos	pos		pos	neg	pos	pos			pos		pos	pos	pos	pos	pos			pos				pos		pos			pos		pos		neg			pos		neg	pos	pos							pos
NTHL1	pos					neg			neg		pos		pos	neg		neg			neg				pos					pos			neg		neg	pos		pos	neg		pos	neg					pos		pos		pos
IFIH1	neg		pos	pos		pos	neg	pos	pos			pos		pos	pos	pos	pos	pos			pos				pos		pos			pos		pos					pos			pos	pos						neg	pos
SYPL1	neg	neg	pos	pos		pos	neg	pos	pos			pos		pos	pos	pos	pos	pos			pos	neg			pos		pos		neg	pos		pos		neg	pos		pos		neg	pos	pos						neg	pos	neg
SYK	neg		pos	pos		pos	neg	pos	pos			pos		pos	pos	pos	pos	pos			pos				pos		pos			pos		pos		neg			pos		neg	pos	pos						neg	pos
SLC22A3	neg		pos	pos		pos		pos	pos			pos		pos	pos		pos	pos	pos		pos				pos		pos			pos		pos					pos			pos	pos
NRG1	neg										neg		neg						pos									neg	neg		pos		pos	neg		neg		pos	neg			pos
HHEX	neg		pos	pos		pos		pos	pos			pos		pos	pos	pos	pos	pos			pos				pos		pos			pos		pos					pos			pos	pos							pos
LDHB	pos					neg	pos		neg		pos		pos	neg		neg			neg				pos					pos	pos		neg		neg	pos		pos	neg		pos	neg					pos		pos		pos
RHCE	neg												neg											pos							pos		pos		pos	neg						pos
CRTC2	neg										neg		neg	pos		pos			pos				neg	pos				neg	neg				pos						neg						neg		neg		neg
FARSB	pos		neg	neg		neg	pos		neg		pos	neg		neg	neg	neg	neg	neg	neg		neg	pos	pos				neg	pos	pos			neg		pos		pos	neg	neg	pos	neg					pos		pos		pos
ERP27	neg	neg	pos	pos		pos		pos	pos			pos		pos	pos	pos	pos	pos			pos				pos		pos			pos		pos					pos			pos	pos				neg			pos	neg
ACBD6	pos					neg	pos		neg		pos		pos	neg	neg	neg	neg	neg	neg		neg		pos		neg			pos	pos		neg	neg	neg	pos		pos	neg	neg	pos	neg					pos		pos		pos
THOC3	pos					neg			neg		pos			neg	neg	neg			neg				pos		neg			pos					neg				neg		pos				pos		pos		pos		pos
C16orf13	pos					neg					pos		pos										pos											pos					pos										pos
PLA2G4A	neg		pos	pos		pos	neg	pos	pos			pos		pos	pos	pos	pos	pos			pos				pos		pos			pos		pos					pos		neg	pos	pos						neg	pos	neg
NRN1L	neg								pos		neg		neg	pos				pos	pos		pos		neg	pos				neg	neg				pos				pos		neg	pos		pos	neg		neg		neg		neg
SMIM12	neg		pos										neg							neg	pos			pos				neg	neg		pos			neg	pos	neg		pos	neg			pos
FLT3	neg		pos	pos		pos		pos	pos					pos	pos	pos	pos	pos	pos		pos				pos					pos		pos					pos			pos					neg		neg		neg
FMO2	neg		pos	pos		pos	neg	pos	pos		neg	pos		pos	pos	pos	pos	pos	pos						pos					pos		pos		neg			pos	pos	neg	pos	pos		neg				neg
FMO4	neg	neg	pos	pos		pos		pos	pos			pos		pos	pos	pos	pos	pos			pos				pos		pos			pos		pos					pos			pos	pos							pos
FMO3	neg		pos	pos		pos	neg	pos	pos		neg	pos		pos	pos	pos	pos	pos	pos		pos	neg	neg		pos			neg	neg	pos		pos	pos	neg			pos	pos	neg	pos	pos		neg		neg		neg		neg
TRAF3IP3	neg		pos	pos		pos	neg	pos	pos			pos		pos	pos		pos	pos			pos			pos	pos					pos		pos			pos		pos			pos								pos
IQGAP1	neg		pos	pos		pos	neg	pos	pos			pos		pos	pos	pos	pos	pos			pos				pos		pos			pos		pos		neg			pos		neg	pos	pos							pos	neg
FAM60A	pos		neg	neg		neg	pos		neg		pos	neg	pos	neg	neg	neg	neg	neg	neg		neg		pos		neg			pos	pos	neg	neg	neg	neg	pos		pos	neg	neg	pos	neg			pos	pos	pos	neg	pos		pos
EPS15L1	pos			neg		neg	pos		neg		pos			neg						pos		pos	pos		neg				pos			neg					neg										pos
ARHGEF10L	neg										neg		neg	pos		pos			pos		pos		neg	pos				neg	neg		pos		pos			neg			neg	pos		pos	neg		neg		neg		neg
UEVLD	neg																				pos																				pos
UBAP2	pos		neg	neg		neg						neg		neg												pos									neg
CENPN	pos					neg	pos		neg		pos			neg	neg	neg	neg		neg			pos	pos					pos	pos				neg				neg		pos	neg			pos		pos		pos		pos
LRRC47	neg										neg		neg						pos					pos				neg	neg		pos		pos	neg	pos	neg			neg			pos
SNHG8	pos												pos												neg			pos	pos		neg		neg	pos		pos		neg	pos			neg							pos
CAPS2	neg						neg				neg		neg						pos				neg	pos				neg	neg		pos		pos	neg		neg			neg						neg		neg		neg
KIF13B	neg								pos		neg		neg	pos					pos				neg	pos		neg		neg	neg		pos		pos	neg		neg	pos		neg				neg				neg	pos	neg
FAM136A	pos					neg		neg	neg		pos		pos	neg	neg	neg		neg	neg		neg	pos	pos					pos	pos			neg	neg	pos			neg		pos	neg					pos		pos		pos
CORO2B	neg		pos			pos	neg		pos		neg		neg						pos					pos				neg	neg		pos		pos	neg		neg		pos	neg			pos	neg		neg		neg
NOD1	neg	neg	pos	pos		pos		pos	pos			pos		pos	pos	pos	pos	pos						pos	pos		pos			pos		pos					pos			pos	pos							pos
GNB2L1	pos						pos				pos		pos	neg									pos		neg			pos	pos		neg		neg	pos		pos		neg	pos			neg			pos		pos		pos
RPS15A	pos					neg	pos				pos		pos	neg	neg	neg			neg				pos		neg			pos	pos		neg		neg	pos		pos		neg	pos				pos		pos		pos		pos
ZNF436	neg										neg		neg						pos		pos		neg	pos				neg			pos		pos	neg		neg			neg			pos	neg				neg		neg
BTN3A2	neg	neg	pos	pos		pos		pos	pos			pos		pos	pos	pos	pos	pos			pos				pos		pos			pos		pos					pos			pos	pos						neg	pos
ABCC3	neg		pos	pos		pos		pos	pos		neg	pos		pos	pos	pos	pos	pos	pos		pos		neg	pos	pos		pos		neg	pos		pos		neg			pos		neg	pos	pos				neg		neg	pos	neg
TRADD	neg	neg	pos	pos		pos		pos	pos			pos		pos	pos	pos	pos	pos							pos		pos			pos		pos					pos			pos	pos							pos
TNFRSF25	neg					pos			pos		neg		neg	pos		pos			pos				neg	pos				neg	neg				pos			neg	pos		neg	pos			neg		neg		neg		neg
LRRC73	neg						neg				neg												neg					neg	neg		pos		pos	neg				pos									neg
FUCA1	neg		pos	pos		pos	neg		pos		neg		neg	pos	pos		pos	pos			pos				pos					pos	pos	pos	pos	neg		neg			neg	pos							neg		neg
MARC2	neg			pos		pos		pos	pos		neg	pos		pos	pos	pos					pos				pos		pos					pos					pos		neg	pos	pos		neg				neg	pos	neg
SWAP70	neg		pos	pos		pos	neg	pos	pos			pos		pos	pos	pos	pos	pos			pos				pos		pos			pos		pos					pos			pos	pos							pos
ABI3BP	neg		pos	pos		pos		pos	pos			pos		pos	pos	pos	pos	pos							pos		pos			pos		pos					pos			pos	pos						neg		neg
INTS7	pos	pos	neg	neg		neg			neg		pos			neg	neg	neg			neg	pos	neg	pos	pos		neg		neg	pos	pos		neg		neg	pos		pos	neg	neg	pos	neg			pos	pos	pos	neg	pos	neg	pos
UHRF1	pos					neg	pos		neg		pos			neg	neg	neg	neg		neg		neg	pos	pos		neg			pos	pos		neg		neg	pos			neg	neg	pos	neg			pos		pos		pos		pos
AHCYL2	neg						neg				neg		neg						pos				neg					neg	neg		pos		pos	neg									neg				neg		neg
NCSTN	neg		pos			pos			pos		neg			pos								neg		pos		neg		neg	neg		pos		pos					pos					neg				neg
TMA16	pos						pos				pos		pos						neg				pos	neg				pos	pos		neg		neg	pos		pos		neg	pos				pos		pos		pos		pos
MYC	neg		pos	pos		pos			pos		neg			pos	pos	pos	pos	pos	pos		pos				pos		pos		neg	pos	pos	pos		neg		neg	pos		neg	pos		pos
MYBL2	pos					neg	pos		neg		pos			neg	neg	neg			neg		neg	pos	pos		neg			pos	pos		neg		neg	pos			neg		pos	neg			pos		pos		pos		pos
GPR162	neg										neg		neg							neg				pos				neg	neg		pos		pos	neg	pos	neg		pos				pos					neg
LRRCC1	neg																						neg								pos		pos
KIAA1755	neg	neg	pos	pos		pos		pos	pos			pos		pos	pos	pos	pos	pos							pos		pos		neg	pos		pos					pos		neg	pos	pos		neg		neg		neg	pos	neg
PEF1	neg										neg		neg							neg				pos		neg		neg	neg		pos		pos	neg	pos	neg		pos	neg			pos
LSM3	pos		neg			neg			neg		pos		pos	neg	neg	neg			neg				pos					pos			neg		neg	pos		pos		neg	pos				pos		pos		pos		pos
SIGLEC17P	neg		pos	pos		pos	neg	pos	pos		neg	pos		pos	pos	pos	pos	pos	pos		pos		neg		pos		pos		neg	pos		pos		neg			pos		neg	pos	pos		neg				neg	pos	neg
SRSF7	pos		neg			neg			neg							neg			neg						neg	pos		pos	pos				neg				neg	neg	pos				pos				pos
ALDOC	neg										neg		neg		pos				pos	neg			neg	pos				neg	neg		pos		pos	neg					neg				neg				neg
PHTF1	neg																											neg			pos			neg				pos
PTTG2	pos					neg	pos		neg		pos			neg	neg	neg	neg		neg		neg	pos	pos		neg			pos	pos		neg	neg	neg	pos			neg	neg	pos	neg			pos		pos		pos		pos
LYST	neg					pos	neg				neg		neg	pos		pos	pos		pos		pos		neg					neg		pos	pos		pos	neg		neg			neg	pos					neg		neg		neg
NDST2	neg										neg																																		neg		neg
TIMM9	pos					neg	pos		neg		pos		pos	neg	neg	neg			neg		neg		pos	neg				pos	pos		neg		neg	pos		pos	neg	neg	pos	neg		neg	pos		pos		pos		pos
LATS2	neg	neg	pos	pos		pos	neg	pos	pos			pos		pos	pos	pos	pos	pos			pos				pos		pos		neg	pos		pos					pos		neg	pos	pos		neg		neg		neg	pos	neg
DAZAP1	pos										pos		pos	neg					neg				pos					pos			neg		neg					neg	pos				pos		pos		pos		pos
NADK	neg	neg	pos	pos		pos		pos	pos			pos			pos		pos	pos	pos	neg				pos		neg				pos		pos	pos	neg	pos	neg		pos		pos		pos				pos		pos
PLEKHG4B	pos		neg			neg	pos				pos		pos					neg	neg	pos			pos	neg	neg			pos	pos		neg		neg	pos	neg	pos		neg	pos			neg					pos
CPXM2	neg		pos	pos		pos	neg	pos	pos			pos		pos		pos	pos								pos		pos			pos		pos					pos	pos	neg	pos	pos							pos
TTC39A	neg						neg				neg		neg						pos		pos							neg	neg		pos		pos	neg		neg		pos	neg			pos	neg				neg
GZMA	neg		pos	pos		pos	neg	pos	pos					pos	pos	pos	pos	pos			pos				pos		pos		neg	pos		pos		neg	pos		pos	pos		pos	pos
GZMK	neg		pos	pos		pos	neg		pos					pos	pos	pos	pos	pos			pos				pos		pos		neg	pos		pos		neg			pos	pos		pos	pos						neg
IGSF9	pos					neg	pos				pos			neg	neg	neg			neg		neg		pos		neg			pos	pos		neg		neg	pos					pos	neg			pos		pos		pos		pos
ZBTB8OS	neg																			neg				pos											pos							pos
MRPL44	pos					neg			neg		pos		pos	neg					neg				pos					pos	pos				neg	pos		pos	neg	neg	pos	neg					pos		pos		pos
LAMP1	neg	neg	pos	pos		pos		pos	pos			pos		pos	pos	pos		pos				neg		pos	pos	neg	pos		neg	pos		pos		neg		neg	pos	pos	neg	pos	pos	pos	neg				neg	pos
LAMB2	neg	neg	pos	pos		pos		pos	pos			pos		pos	pos	pos									pos		pos			pos		pos					pos			pos	pos		neg				neg	pos
LAMC2	neg		pos	pos		pos		pos	pos					pos	pos		pos	pos												pos		pos					pos			pos								pos
SRPK1	pos	pos	neg	neg		neg			neg		pos			neg	neg	neg				pos	neg			neg			neg	pos	pos				neg	pos		pos	neg	neg	pos	neg			pos				pos		pos
RAB37	neg		pos	pos		pos		pos	pos					pos	pos		pos	pos	pos		pos	neg							neg	pos		pos		neg			pos		neg	pos	pos	pos	neg		neg		neg
H2AFY2	pos		neg	neg		neg	pos	neg	neg		pos	neg		neg	neg	neg	neg		neg		neg	pos	pos		neg		neg	pos	pos		neg	neg	neg	pos			neg	neg	pos	neg			pos		pos		pos		pos
BATF3	neg	neg	pos	pos		pos	neg	pos	pos			pos		pos	pos	pos	pos	pos		neg					pos		pos			pos		pos		neg			pos	pos		pos								pos
PTP4A2	neg		pos								neg		neg					pos	pos	neg				pos	pos			neg	neg		pos		pos	neg	pos	neg		pos	neg			pos
NEK11	neg								pos		neg								pos		pos	neg		pos				neg	neg		pos																neg
PVT1	pos																																																pos
PXN	neg			pos		pos		pos	pos			pos		pos	pos	pos									pos		pos		neg			pos					pos		neg	pos					neg		neg
CHP1	neg			pos			neg								pos						pos					neg		neg						neg				pos					neg
EXO1	pos		neg			neg	pos		neg		pos			neg	neg	neg	neg		neg		neg	pos	pos		neg		neg	pos	pos		neg	neg	neg	pos		pos	neg	neg	pos	neg			pos		pos		pos		pos
REEP5	neg					pos	neg		pos		neg		neg	pos	pos	pos			pos		pos	neg	neg		pos			neg	neg		pos		pos	neg		neg		pos	neg			pos	neg		neg		neg		neg
C1orf115	neg		pos	pos		pos		pos	pos			pos		pos	pos		pos	pos												pos		pos					pos			pos	pos							pos
ANXA2R	neg		pos	pos		pos		pos	pos			pos		pos	pos		pos	pos			pos						pos			pos		pos					pos			pos								pos
IRF7	neg		pos	pos		pos		pos	pos			pos		pos	pos		pos	pos							pos		pos			pos		pos					pos			pos	pos							pos
IRF3	neg	neg	pos	pos		pos		pos	pos			pos		pos	pos	pos	pos	pos							pos		pos			pos		pos					pos			pos	pos					pos		pos
IL13RA1	neg	neg	pos	pos		pos	neg	pos	pos			pos		pos	pos	pos	pos	pos			pos				pos	neg	pos			pos		pos		neg			pos	pos	neg	pos	pos		neg				neg	pos	neg
TWIST1	pos										pos		pos											neg				pos					neg	pos		pos			pos			neg							pos
TYMS	pos		neg			neg	pos		neg		pos			neg	neg	neg			neg		neg	pos	pos		neg			pos	pos		neg		neg	pos			neg	neg	pos	neg			pos		pos		pos		pos
SLC15A4	neg										neg		neg								pos		neg																neg										neg
CBS	pos					neg	pos		neg		pos		pos	neg				neg	neg	pos	neg		pos	neg	neg			pos	pos		neg		neg	pos	neg	pos			pos	neg		neg			pos				pos
PFDN4	pos		neg			neg		neg	neg		pos	neg		neg	neg	neg	neg	neg					pos	neg				pos	pos			neg	neg	pos		pos	neg	neg	pos	neg			pos		pos	neg	pos	neg	pos
PFKFB2	neg													pos
NPRL3	pos					neg	pos				pos		pos	neg					neg				pos		neg						neg		neg	pos		pos			pos										pos
HP1BP3	neg												neg						pos				neg	pos							pos		pos		pos	neg			neg			pos			neg				neg
PTPN14	neg		pos	pos		pos		pos	pos			pos			pos	pos									pos		pos			pos		pos					pos			pos	pos							pos
PTPRA	neg										neg				pos				pos		pos	neg		pos				neg	neg		pos		pos	neg		neg						pos	neg		neg		neg
PTPN12	neg													pos									neg		pos						pos		pos						neg						neg				neg
PTPRC	neg		pos	pos		pos	neg	pos	pos			pos		pos	pos	pos	pos	pos			pos		neg		pos		pos			pos		pos		neg			pos		neg	pos	pos						neg	pos	neg
CD37	neg		pos	pos		pos		pos	pos			pos		pos	pos	pos	pos	pos							pos		pos		neg	pos		pos		neg			pos		neg	pos							neg
TOMM40	pos					neg	pos	neg	neg		pos		pos	neg	neg	neg			neg			pos	pos		neg			pos			neg	neg	neg				neg		pos	neg			pos		pos		pos		pos
PPIE	neg			pos																neg				pos				neg			pos		pos	neg	pos			pos				pos
GPNMB	neg		pos	pos		pos	neg	pos	pos			pos		pos	pos	pos	pos								pos		pos			pos		pos		neg			pos	pos	neg	pos							neg		neg
MAD2L2	neg																							pos											pos	neg						pos
ARHGAP18	neg		pos	pos		pos	neg	pos	pos			pos		pos	pos	pos					pos				pos		pos			pos		pos					pos			pos	pos						neg	pos
NEURL3	neg		pos	pos		pos	neg								pos		pos													pos		pos									pos
GNG12	neg			pos		pos	neg	pos	pos		neg	pos		pos	pos	pos			pos		pos	neg			pos		pos					pos		neg			pos			pos	pos		neg				neg	pos	neg
CGN	neg										neg		neg						pos				neg	pos				neg					pos			neg			neg						neg		neg		neg
TBC1D14	pos					neg								neg																									pos	neg
WIPI2	neg								pos		neg		neg						pos				neg	pos				neg	neg		pos		pos			neg		pos	neg			pos			neg		neg		neg
IDH2	pos					neg	pos		neg		pos		pos	neg					neg		neg	pos	pos		neg			pos	pos		neg		neg	pos			neg		pos				pos		pos		pos		pos
NPM1	pos					neg			neg		pos		pos	neg	neg				neg		neg		pos	neg				pos	pos		neg		neg	pos		pos		neg	pos				pos		pos		pos		pos
ACSF2	neg	neg	pos	pos		pos		pos	pos			pos		pos	pos	pos	pos	pos			pos			pos	pos		pos			pos		pos					pos			pos	pos							pos
ATXN1	neg										neg			pos					pos			neg	neg					neg			pos		pos			neg			neg				neg		neg		neg		neg
GAB3	neg	neg	pos	pos		pos	neg	pos	pos			pos		pos	pos	pos	pos	pos			pos			pos	pos		pos			pos		pos					pos			pos	pos							pos
LRPPRC	pos		neg	neg		neg			neg		pos	neg		neg		neg					neg			neg				pos	pos	neg				pos		pos	neg		pos	neg			pos		pos		pos		pos
BCL6	neg		pos	pos		pos	neg	pos	pos		neg	pos		pos	pos	pos	pos		pos		pos	neg			pos		pos	neg	neg	pos		pos	pos	neg			pos		neg	pos	pos		neg		neg		neg		neg
POLR2H	pos						pos				pos		pos	neg		neg			neg				pos					pos			neg		neg	pos		pos			pos				pos		pos		pos		pos
POLR2I	pos					neg		neg	neg		pos	neg	pos	neg	neg	neg	neg	neg	neg		neg		pos		neg			pos			neg	neg	neg				neg		pos	neg					pos		pos	neg	pos
TPRG1L	neg		pos	pos		pos	neg		pos		neg			pos	pos				pos		pos	neg		pos	pos			neg	neg		pos		pos	neg	pos	neg		pos	neg				neg		neg		neg		neg
C2orf73	neg						neg																neg					neg			pos							pos
FAS	neg		pos	pos		pos		pos	pos			pos		pos	pos	pos	pos	pos							pos		pos			pos		pos					pos			pos	pos							pos
OS9	neg		pos	pos		pos			pos		neg			pos	pos				pos	neg				pos		neg		neg	neg		pos		pos	neg		neg	pos	pos	neg	pos		pos	neg		neg		neg		neg
SERINC3	neg		pos			pos	neg		pos		neg		neg	pos	pos				pos		pos	neg			pos			neg	neg		pos		pos	neg		neg		pos	neg				neg				neg		neg
KLRK1	neg		pos	pos		pos	neg	pos	pos					pos	pos		pos	pos	pos		pos				pos					pos		pos					pos			pos							neg
GNB1	neg										neg		neg						pos					pos	pos			neg	neg		pos		pos	neg	pos	neg			neg			pos							neg
DUS3L	pos					neg	pos				pos		pos	neg					neg			pos	pos		neg			pos			neg		neg	pos		pos		neg	pos						pos		pos		pos
IL27RA	neg	neg	pos	pos		pos	neg		pos			pos		pos	pos		pos	pos						pos	pos				neg	pos		pos		neg			pos		neg	pos			neg				neg		neg
RNF43	neg			pos					pos					pos			pos	pos			pos											pos								pos	pos
ATIC	pos					neg	pos		neg		pos		pos	neg		neg			neg		neg	pos	pos		neg			pos	pos		neg		neg	pos		pos	neg	neg	pos	neg			pos		pos		pos		pos
ATP1A2	neg			pos		pos		pos	pos		neg	pos		pos	pos	pos			pos		pos	neg	neg				pos	neg	neg			pos					pos		neg	pos	pos		neg		neg		neg		neg
FADS3	neg		pos								neg				pos						pos							neg	neg				pos	neg		neg		pos	neg			pos	neg			pos	neg
LIPC	neg		pos	pos		pos		pos	pos			pos					pos													pos		pos					pos			pos	pos							pos
ARMC6	pos					neg	pos	neg			pos			neg	neg	neg					neg		pos		neg			pos			neg	neg					neg		pos						pos		pos	neg	pos
PIGT	neg			pos					pos																pos									neg		neg		pos
ARHGEF19	neg																							pos				neg							pos	neg						pos
MND1	pos		neg			neg	pos		neg		pos		pos	neg	neg	neg	neg		neg		neg	pos	pos		neg			pos	pos		neg	neg	neg	pos		pos	neg	neg	pos	neg			pos		pos		pos		pos
SFT2D1	neg		pos	pos		pos		pos	pos					pos	pos	pos					pos	neg	neg		pos		pos		neg	pos		pos					pos			pos			neg				neg	pos
HOXA4	neg	neg	pos	pos		pos		pos	pos			pos		pos	pos	pos	pos								pos		pos			pos		pos					pos			pos	pos		neg				neg	pos
PPT1	neg		pos	pos		pos	neg		pos					pos	pos		pos				pos				pos				neg	pos	pos	pos		neg	pos			pos		pos	pos	pos						pos
RSPH1	neg																											neg	neg		pos					neg											neg
SLC19A1	pos					neg	pos		neg		pos		pos	neg	neg				neg		neg		pos		neg			pos	pos		neg		neg	pos		pos	neg	neg	pos						pos		pos		pos
FAM78A	neg		pos	pos		pos		pos	pos			pos		pos	pos		pos	pos			pos				pos					pos		pos					pos			pos	pos							pos
RSPO3	neg		pos	pos		pos		pos	pos			pos		pos	pos	pos	pos	pos							pos		pos			pos		pos					pos			pos	pos							pos
PANK4	neg										neg		neg						pos					pos				neg	neg		pos		pos	neg	pos	neg			neg			pos
ARHGEF5	neg		pos	pos				pos	pos			pos						pos												pos		pos					pos			pos	pos							pos
COL4A3BP	neg						neg				neg		neg	pos					pos		pos		neg					neg			pos		pos	neg					neg			pos	neg		neg		neg		neg
UBE2H	neg																														pos		pos
UBE2I	pos		neg			neg								neg	neg										neg
JRK	pos			neg		neg	pos		neg		pos			neg		neg			neg		neg				neg			pos	pos		neg			pos			neg		pos				pos				pos
TP63	neg		pos	pos		pos	neg	pos	pos		neg	pos	neg	pos	pos	pos	pos	pos	pos		pos	neg	neg	pos	pos		pos		neg	pos	pos	pos	pos	neg			pos		neg	pos			neg				neg	pos	neg
CCDC159	neg	neg	pos	pos		pos		pos	pos			pos			pos	pos									pos	neg	pos			pos		pos					pos			pos	pos					pos		pos
HNRNPDL	pos		neg	neg		neg	pos		neg		pos			neg	neg		neg		neg						neg			pos	pos	neg	neg	neg	neg	pos		pos	neg	neg	pos								pos	neg
CREBL2	neg					pos	neg		pos		neg		neg	pos	pos				pos		pos	neg	neg					neg	neg		pos		pos	neg		neg			neg										neg
CFAP70	neg						neg		pos		neg			pos									neg					neg	neg				pos			neg	pos		neg				neg		neg		neg		neg
ASPM	pos		neg	neg		neg	pos		neg		pos			neg	neg	neg	neg		neg		neg	pos	pos		neg		neg	pos	pos				neg	pos			neg	neg	pos	neg			pos	pos	pos		pos		pos
MTRF1	neg																						neg	pos																					neg
ECHDC2	neg	neg	pos	pos		pos		pos	pos			pos		pos			pos										pos			pos		pos					pos			pos	pos
RPL38	pos							neg	neg		pos			neg	neg										neg				pos		neg						neg		pos				pos		pos		pos	neg	pos
RPL37A	pos														neg										neg						neg	neg		pos		pos		neg
RPL34	pos										pos		pos															pos			neg		neg	pos		pos		neg	pos			neg							pos
KRBA1	neg																		pos				neg	pos				neg			pos		pos													pos	neg
TMEM133	neg			pos		pos	neg	pos	pos			pos		pos	pos	pos					pos				pos		pos					pos					pos			pos	pos							pos
RASSF4	neg	neg	pos	pos		pos	neg	pos	pos		neg	pos		pos	pos	pos	pos	pos	pos	neg	pos	neg	neg	pos	pos		pos	neg	neg	pos		pos	pos	neg		neg	pos	pos	neg	pos	pos		neg		neg		neg	pos	neg
STK40	neg		pos	pos		pos	neg	pos	pos			pos	neg	pos	pos		pos	pos			pos			pos	pos				neg	pos	pos	pos		neg	pos	neg	pos		neg	pos		pos
C10orf11	neg	neg	pos	pos		pos	neg	pos	pos			pos		pos	pos	pos	pos				pos				pos		pos			pos		pos		neg			pos		neg	pos	pos							pos
TGFB1	neg	neg	pos	pos		pos		pos	pos			pos		pos	pos	pos	pos	pos			pos				pos		pos			pos		pos					pos			pos	pos						neg	pos
TGFBR3	neg	neg	pos	pos		pos	neg	pos	pos		neg	pos		pos	pos	pos	pos	pos	pos		pos	neg			pos		pos		neg	pos	pos	pos		neg			pos		neg	pos	pos		neg		neg		neg	pos	neg
TGFBR2	neg	neg	pos	pos		pos	neg	pos	pos			pos		pos	pos	pos	pos	pos	pos		pos	neg	neg		pos		pos		neg	pos		pos		neg			pos		neg	pos	pos		neg		neg		neg	pos	neg
RCOR2	pos
PSMC2	neg						neg			neg															pos						pos				pos	neg		pos				pos
PBX4	neg																	pos						pos																		pos
NOD2	neg		pos	pos		pos	neg	pos	pos			pos		pos	pos	pos	pos	pos			pos				pos		pos			pos		pos					pos			pos	pos						neg	pos
RRAGC	neg		pos			pos	neg						neg	pos	pos						pos			pos	pos			neg			pos		pos	neg	pos	neg		pos	neg			pos							neg
RASGEF1B	neg														pos	pos									pos		pos												neg
KL	neg																															pos																pos
RAB33A	pos		neg			neg	pos		neg		pos		pos	neg	neg	neg	neg	neg	neg				pos	neg	neg			pos	pos		neg	neg	neg	pos			neg	neg	pos	neg			pos		pos	neg	pos		pos
STBD1	neg										neg								pos							neg		neg	neg				pos	neg									neg				neg
APOBEC3H	neg	neg	pos	pos		pos			pos						pos		pos	pos			pos			pos	pos					pos		pos		neg			pos			pos						pos
CCDC101	pos					neg	pos		neg		pos		pos	neg	neg	neg			neg				pos		neg			pos	pos		neg		neg	pos				neg	pos						pos		pos		pos
CTBS	neg			pos		pos	neg	pos	pos		neg			pos	pos	pos					pos	neg	neg		pos							pos					pos			pos							neg	pos	neg
FUOM	neg	neg	pos	pos		pos		pos	pos			pos		pos			pos	pos							pos					pos		pos					pos			pos	pos							pos
KLHL6	neg		pos	pos		pos	neg	pos	pos			pos		pos	pos	pos	pos	pos			pos		neg		pos		pos			pos		pos		neg			pos		neg	pos							neg	pos	neg
DNAJA4	neg																											neg			pos		pos	neg
GPR65	neg		pos	pos		pos	neg	pos	pos			pos		pos	pos	pos	pos	pos			pos				pos		pos			pos		pos		neg	pos		pos			pos	pos							pos
ZNF683	neg		pos	pos		pos			pos			pos		pos	pos	pos	pos	pos			pos				pos					pos		pos					pos	pos		pos	pos						neg
YARS2	pos										pos		pos						neg				pos					pos	pos		neg		neg			pos			pos				pos		pos		pos		pos
IGFBP7	neg		pos	pos		pos		pos	pos			pos		pos	pos	pos	pos				pos				pos		pos		neg	pos		pos					pos			pos	pos							pos
FBL	pos					neg	pos				pos		pos	neg	neg	neg			neg	pos			pos		neg			pos	pos		neg		neg	pos		pos		neg	pos				pos		pos		pos		pos
DTX2	neg	neg	pos	pos		pos		pos	pos			pos			pos		pos	pos						pos						pos		pos					pos			pos								pos
BHLHE41	neg		pos			pos	neg		pos		neg	pos		pos		pos							neg		pos			neg					pos	neg					neg				neg				neg	pos	neg
MAD2L1	pos		neg			neg	pos		neg		pos	neg		neg	neg	neg	neg		neg		neg	pos	pos		neg			pos	pos		neg	neg	neg	pos			neg	neg	pos	neg			pos		pos	neg	pos		pos
UBR4	neg										neg		neg						pos					pos				neg					pos	neg		neg			neg			pos			neg		neg		neg
SOD3	neg	neg	pos	pos		pos		pos	pos			pos		pos	pos	pos	pos								pos		pos		neg	pos		pos					pos		neg	pos	pos		neg				neg	pos
SOAT1	neg		pos	pos		pos	neg	pos	pos			pos			pos						pos				pos							pos					pos				pos							pos
SNTB1	neg			pos		pos		pos	pos			pos			pos												pos					pos					pos			pos	pos							pos
C1orf162	neg	neg	pos	pos		pos	neg	pos	pos			pos		pos	pos	pos	pos	pos			pos				pos		pos		neg	pos		pos					pos			pos	pos		neg				neg	pos
PHF6	pos			neg					neg		pos				neg				neg	pos			pos				neg	pos	pos				neg				neg		pos				pos	pos	pos	neg	pos
PCSK5	neg			pos		pos		pos	pos		neg	pos		pos		pos	pos	pos	pos			neg	neg		pos		pos			pos		pos					pos		neg	pos	pos		neg		neg		neg	pos	neg
PCSK1	neg						neg				neg		neg						pos									neg	neg		pos		pos	neg					neg
JDP2	neg	neg	pos	pos		pos		pos	pos			pos		pos	pos	pos				neg	pos	neg				neg	pos		neg	pos		pos		neg			pos		neg	pos	pos		neg				neg	pos
LIN9	pos		neg	neg		neg		neg	neg		pos	neg		neg	neg	neg			neg			pos	pos		neg		neg	pos	pos			neg	neg	pos			neg	neg	pos				pos	pos	pos		pos	neg	pos
TRIM59	pos		neg			neg	pos		neg		pos			neg	neg	neg			neg		neg	pos	pos		neg		neg	pos	pos		neg		neg	pos			neg	neg	pos				pos	pos	pos		pos		pos
MTHFD2	pos					neg	pos		neg		pos		pos	neg			neg	neg	neg		neg	pos	pos	neg				pos	pos		neg		neg	pos		pos	neg	neg	pos	neg			pos		pos		pos		pos
VAMP5	neg	neg	pos	pos		pos		pos	pos			pos		pos	pos	pos	pos	pos			pos				pos		pos			pos		pos					pos			pos	pos							pos
ZNF562	pos			neg					neg		pos		pos	neg		neg			neg	pos		pos	pos	neg		pos		pos	pos				neg	pos		pos		neg	pos			neg	pos				pos
GIPC2	neg								pos																												pos			pos	pos
GATAD2A	pos						pos				pos		pos	neg					neg				pos					pos			neg		neg						pos						pos		pos		pos
MRPL15	pos					neg			neg		pos		pos	neg		neg			neg				pos				neg	pos	pos		neg		neg	pos		pos	neg	neg	pos	neg					pos		pos		pos
UBE2T	pos		neg			neg	pos	neg	neg		pos			neg	neg	neg	neg		neg		neg	pos	pos		neg		neg	pos	pos			neg	neg	pos			neg		pos	neg			pos		pos		pos		pos
POP7	pos					neg		neg			pos			neg	neg	neg			neg		neg	pos	pos									neg					neg		pos	neg					pos		pos	neg	pos
GPHN	pos		neg	neg		neg	pos	neg	neg			neg		neg		neg		neg							neg	pos						neg		pos			neg			neg								neg
CALCOCO2	neg		pos	pos		pos	neg	pos	pos		neg			pos	pos	pos	pos	pos			pos			pos	pos							pos		neg	pos		pos	pos	neg	pos	pos	pos
TIMM17B	pos					neg		neg	neg		pos			neg	neg	neg			neg				pos									neg	neg				neg		pos	neg					pos		pos	neg	pos
ESCO2	pos		neg			neg	pos		neg		pos			neg	neg	neg			neg		neg	pos	pos				neg	pos	pos				neg				neg		pos	neg			pos	pos	pos		pos		pos
POLE3	pos					neg	pos		neg		pos			neg	neg	neg			neg				pos		neg			pos	pos		neg		neg	pos		pos	neg	neg	pos	neg			pos		pos		pos		pos
CLIC6	neg		pos	pos		pos		pos	pos						pos		pos	pos							pos					pos		pos					pos			pos
PDSS1	pos					neg	pos		neg		pos		pos	neg	neg	neg			neg				pos		neg			pos	pos		neg		neg	pos		pos	neg	neg	pos	neg		neg	pos		pos	neg	pos	neg	pos
ORC6	pos	pos	neg			neg			neg		pos			neg	neg	neg			neg		neg	pos		neg		pos	neg	pos	pos		neg	neg	neg	pos			neg			neg			pos				pos	neg
OPN3	neg																							pos											pos
ESF1	pos																											pos															pos	pos			pos
OAZ3	neg																							pos				neg			pos					neg						pos
PHGDH	pos										pos		pos						neg				pos	neg				pos			neg		neg	pos		pos		neg	pos						pos				pos
ETS1	neg		pos	pos		pos		pos	pos			pos		pos	pos	pos	pos	pos							pos		pos			pos		pos					pos		neg	pos	pos						neg	pos
FNDC9	neg										neg													pos				neg	neg		pos		pos			neg			neg			pos
HES1	neg	neg		pos		pos		pos	pos			pos		pos	pos	pos									pos		pos					pos					pos		neg	pos	pos		neg				neg	pos
CLECL1	neg		pos	pos		pos			pos								pos	pos												pos		pos			pos					pos
TACC1	neg		pos	pos		pos	neg	pos	pos		neg	pos	neg	pos	pos	pos	pos	pos	pos		pos	neg	neg		pos		pos		neg	pos		pos	pos	neg			pos	pos	neg	pos	pos		neg		neg		neg	pos	neg
SYT5	neg										neg		neg															neg	neg		pos		pos	neg		neg		pos	neg			pos	neg				neg
MAN1A1	neg		pos	pos		pos		pos	pos			pos			pos		pos								pos		pos			pos		pos					pos			pos	pos							pos
ABCE1	pos								neg		pos		pos		neg				neg		neg		pos	neg				pos	pos				neg	pos		pos		neg	pos				pos	pos	pos	neg	pos		pos
TPPP3	neg		pos				neg		pos		neg		neg	pos						neg	pos			pos	pos	neg		neg	neg		pos		pos	neg	pos	neg		pos	neg			pos	neg				neg
NAALADL1	neg		pos	pos		pos		pos	pos			pos		pos	pos		pos	pos						pos			pos			pos		pos					pos			pos	pos							pos
ABI1	neg																				pos
CMSS1	pos					neg			neg		pos		pos	neg	neg	neg	neg	neg	neg		neg		pos	neg				pos	pos		neg		neg	pos		pos	neg	neg	pos	neg			pos		pos		pos		pos
TMEM107	neg						neg				neg		neg						pos	neg			neg	pos				neg	neg		pos		pos	neg	pos	neg			neg			pos			neg				neg
PMP22	neg					pos	neg				neg		neg	pos	pos	pos			pos		pos	neg	neg					neg	neg		pos		pos	neg			pos		neg				neg		neg		neg		neg
RUVBL2	pos					neg	pos		neg		pos		pos	neg		neg			neg				pos		neg			pos	pos		neg		neg	pos			neg	neg	pos	neg			pos		pos		pos		pos
LILRB1	neg		pos	pos		pos	neg	pos	pos			pos		pos	pos	pos	pos	pos			pos				pos		pos			pos		pos		neg			pos			pos	pos							pos
ECT2	pos		neg	neg		neg	pos		neg		pos			neg	neg	neg	neg		neg		neg	pos	pos				neg	pos	pos		neg	neg	neg	pos			neg	neg	pos	neg			pos	pos	pos	neg	pos		pos
EDA	neg								pos																	neg											pos
ZNFX1	neg		pos	pos		pos		pos	pos			pos			pos		pos													pos		pos								pos	pos							pos
PUM1	neg										neg		neg						pos				neg	pos				neg			pos		pos	neg					neg						neg		neg		neg
TRAM2	neg		pos	pos		pos		pos	pos			pos		pos	pos	pos					pos				pos		pos			pos		pos					pos			pos	pos						neg	pos
CYBB	neg		pos	pos		pos	neg	pos	pos			pos		pos	pos	pos	pos	pos			pos				pos		pos			pos		pos		neg			pos	pos	neg	pos	pos							pos
CYB561	neg						neg				neg		neg	pos					pos	neg			neg					neg	neg		pos		pos	neg	pos	neg		pos	neg			pos
TIMD4	neg		pos	pos		pos		pos	pos		neg		neg	pos	pos		pos	pos	pos		pos				pos					pos		pos		neg			pos		neg	pos					neg		neg
LAD1	neg		pos	pos		pos			pos						pos		pos	pos												pos		pos					pos			pos
RFWD3	pos					neg	pos		neg		pos			neg	neg	neg			neg			pos	pos		neg		neg	pos	pos		neg		neg				neg		pos	neg			pos	pos	pos		pos		pos
POLR3K	pos					neg			neg		pos		pos	neg		neg			neg				pos					pos					neg				neg		pos	neg			pos		pos		pos		pos
CMPK1	neg		pos	pos		pos	neg		pos		neg			pos	pos	pos			pos		pos	neg			pos				neg		pos	pos		neg	pos		pos		neg	pos			neg		neg		neg		neg
UTP20	pos										pos		pos						neg		neg							pos	pos		neg		neg			pos			pos				pos	pos			pos		pos
RABGEF1	neg						neg				neg												neg		pos			neg			pos		pos																neg
TMEM97	pos			neg		neg	pos		neg		pos		pos	neg	neg	neg	neg		neg		neg	pos	pos		neg			pos	pos		neg	neg	neg	pos		pos	neg	neg	pos	neg			pos		pos		pos		pos
NDRG2	neg	neg		pos		pos		pos	pos		neg	pos		pos	pos	pos	pos		pos		pos						pos	neg	neg			pos				neg	pos		neg	pos	pos		neg		neg		neg		neg
PLEKHG5	neg					pos			pos		neg		neg	pos	pos	pos			pos				neg	pos				neg	neg				pos			neg	pos		neg	pos			neg		neg	pos	neg		neg
IL2RB	neg		pos	pos		pos			pos					pos	pos		pos	pos			pos				pos		pos			pos		pos		neg			pos			pos							neg
IL4R	neg	neg	pos	pos		pos		pos	pos			pos		pos	pos	pos	pos	pos							pos		pos			pos		pos					pos			pos	pos						neg	pos
BYSL	pos					neg	pos		neg		pos		pos	neg		neg			neg		neg		pos					pos	pos		neg		neg	pos		pos	neg		pos	neg			pos		pos		pos		pos
BUB1B	pos		neg			neg	pos		neg		pos	neg		neg	neg	neg	neg		neg		neg	pos	pos		neg		neg	pos	pos		neg	neg	neg	pos			neg	neg	pos	neg			pos	pos	pos		pos		pos
LAS1L	pos						pos						pos								neg				neg						neg			pos	neg			neg	pos			neg
HYI	neg										neg								pos					pos				neg														pos				pos
EML3	neg	neg	pos	pos		pos		pos	pos			pos		pos	pos		pos	pos									pos			pos		pos					pos			pos	pos							pos
TERT	pos										pos		pos		neg				neg					neg							neg		neg
TNFSF10	neg		pos	pos		pos	neg	pos	pos			pos		pos	pos	pos	pos	pos			pos				pos		pos			pos		pos					pos			pos	pos						neg	pos	neg
TNFSF12	neg	neg	pos	pos		pos	neg	pos	pos			pos		pos	pos	pos	pos				pos				pos		pos			pos		pos					pos			pos	pos		neg	neg			neg	pos
PJA2	neg						neg				neg		neg	pos					pos		pos	neg	neg		pos			neg			pos		pos	neg					neg				neg		neg		neg		neg
PLA2G16	neg	neg	pos	pos		pos	neg	pos	pos			pos		pos	pos	pos	pos								pos		pos			pos		pos		neg			pos	pos		pos	pos							pos
PKIG	neg			pos					pos			pos															pos	neg			pos			neg		neg		pos
PLB1	neg		pos	pos		pos	neg	pos	pos		neg	pos		pos	pos	pos	pos		pos		pos				pos		pos	neg	neg	pos		pos	pos	neg			pos		neg	pos	pos		neg		neg		neg	pos	neg
MARCH2	neg		pos	pos					pos						pos									pos		neg								neg		neg
CDK1	pos		neg	neg		neg	pos		neg		pos	neg		neg	neg	neg	neg		neg		neg	pos	pos		neg		neg	pos	pos		neg	neg	neg	pos			neg	neg	pos	neg			pos	pos	pos		pos		pos
CDK11B	neg								pos		neg		neg	pos				pos	pos	neg			neg	pos				neg	neg		pos		pos	neg	pos	neg			neg	pos		pos			neg				neg
PKMYT1	pos					neg	pos		neg		pos			neg	neg	neg	neg		neg		neg	pos	pos		neg			pos	pos		neg	neg	neg	pos			neg	neg	pos	neg			pos		pos		pos		pos
GFI1	neg		pos	pos		pos			pos					pos	pos		pos	pos			pos				pos					pos		pos					pos			pos									neg
HNRNPA1	pos		neg	neg		neg	pos		neg		pos	neg	pos	neg	neg	neg	neg	neg	neg				pos	neg	neg	pos		pos	pos		neg	neg	neg	pos		pos	neg	neg	pos	neg		neg	pos		pos	neg	pos	neg	pos
HNMT	neg	neg	pos	pos		pos	neg	pos	pos			pos		pos	pos	pos	pos				pos				pos		pos			pos		pos					pos			pos	pos							pos
RGS18	neg		pos	pos		pos	neg	pos	pos			pos		pos	pos	pos	pos	pos			pos				pos		pos			pos		pos		neg			pos		neg	pos	pos		neg				neg	pos
PLCXD1	pos			neg		neg	pos		neg		pos			neg	neg	neg						pos	pos		neg			pos	pos		neg		neg	pos			neg		pos						pos		pos	neg	pos
ZGRF1	pos
PNPLA8	neg										neg		neg						pos				neg					neg			pos		pos	neg	pos	neg			neg			pos							neg
MRPS2	pos					neg	pos		neg		pos		pos	neg	neg				neg				pos					pos			neg		neg	pos		pos			pos	neg					pos		pos		pos
SBDS	neg						neg				neg			pos					pos									neg	neg		pos		pos	neg		neg			neg				neg		neg		neg		neg
HAUS8	pos					neg	pos		neg		pos			neg	neg				neg			pos	pos		neg			pos	pos		neg		neg	pos			neg	neg	pos				pos		pos		pos		pos
CDCA7	pos		neg	neg		neg	pos		neg		pos			neg	neg	neg			neg		neg	pos	pos		neg		neg	pos	pos		neg		neg	pos		pos	neg	neg	pos	neg			pos	pos	pos		pos		pos
CYP4V2	neg					pos			pos		neg			pos	pos				pos				neg	pos				neg					pos				pos		neg						neg		neg		neg
ZNF124	pos			neg					neg		pos		pos	neg	neg	neg			neg	pos	neg	pos	pos		neg			pos	pos				neg	pos		pos	neg	neg	pos				pos	pos	pos		pos
PROS1	neg			pos		pos	neg	pos	pos		neg	pos		pos	pos	pos			pos		pos	neg	neg		pos				neg			pos					pos			pos	pos		neg				neg	pos	neg
RGS1	neg		pos	pos		pos		pos	pos		neg	pos		pos	pos	pos							neg		pos		pos		neg	pos		pos		neg			pos		neg	pos							neg	pos
RGS3	neg										neg	pos							pos		pos			pos					neg				pos	neg		neg			neg			pos	neg
LINC01011	neg										neg																	neg			pos		pos
CNPY4	neg																											neg			pos		pos			neg						pos
CARD10	neg	neg	pos	pos		pos		pos	pos			pos		pos	pos	pos	pos	pos			pos				pos		pos			pos		pos					pos			pos	pos		neg				neg	pos
CST7	neg		pos	pos		pos		pos	pos			pos		pos	pos	pos	pos	pos			pos				pos		pos			pos		pos					pos			pos								pos
RHOC	neg	neg		pos		pos	neg	pos	pos		neg	pos		pos	pos	pos				neg					pos	neg	pos					pos		neg		neg	pos			pos	pos		neg				neg	pos
ORAI3	neg	neg	pos	pos		pos		pos	pos			pos		pos	pos					neg	pos			pos			pos		neg	pos		pos		neg	pos		pos	pos		pos	pos						neg	pos
SYBU	neg										neg								pos									neg	neg		pos		pos	neg					neg				neg	neg			neg		neg
FASN	pos			neg					neg		pos			neg							neg		pos														neg		pos	neg					pos				pos
RNF213	neg		pos	pos		pos		pos	pos				neg	pos	pos	pos	pos	pos						pos						pos		pos					pos			pos	pos							pos
GLI1	neg	neg	pos	pos		pos		pos	pos			pos		pos	pos	pos	pos	pos									pos			pos		pos					pos			pos	pos							pos
GLI3	neg		pos	pos		pos		pos	pos			pos		pos	pos	pos									pos		pos			pos		pos					pos			pos	pos						neg	pos
GLDC	pos										pos		pos						neg												neg		neg	pos								neg
PITHD1	neg		pos			pos	neg				neg		neg						pos		pos	neg		pos	pos			neg	neg		pos		pos	neg	pos	neg		pos	neg			pos	neg				neg
SUSD6	neg	neg	pos	pos		pos		pos	pos		neg	pos		pos	pos	pos	pos	pos	pos		pos		neg		pos	neg	pos		neg	pos		pos		neg			pos	pos	neg	pos	pos		neg		neg		neg	pos	neg
JADE3	pos					neg	pos		neg		pos	neg	pos	neg		neg			neg		neg		pos	neg					pos			neg					neg		pos	neg					pos		pos		pos
KIAA0513	neg		pos			pos	neg		pos		neg		neg	pos	pos	pos			pos	neg	pos		neg	pos	pos			neg	neg		pos		pos	neg		neg		pos	neg	pos			neg		neg		neg		neg
KIAA0101	pos					neg	pos		neg		pos			neg	neg	neg	neg		neg		neg	pos	pos		neg			pos	pos		neg		neg	pos			neg	neg	pos	neg			pos	pos	pos		pos		pos
SLFN13	neg		pos	pos		pos		pos	pos			pos		pos	pos	pos	pos	pos			pos				pos		pos			pos		pos					pos			pos	pos						neg	pos
HNRNPA1L2	pos		neg	neg		neg	pos		neg		pos	neg	pos	neg	neg	neg			neg				pos	neg	neg	pos		pos	pos		neg	neg	neg	pos		pos	neg	neg	pos	neg		neg	pos		pos	neg	pos		pos
MTPN	neg																											neg			pos		pos	neg
PABPC3	pos																							neg																		neg
NUP35	pos		neg	neg		neg	pos	neg	neg		pos	neg	pos	neg	neg	neg	neg	neg	neg		neg	pos	pos		neg			pos	pos	neg		neg	neg	pos		pos	neg	neg	pos	neg			pos		pos		pos		pos
TMEM71	neg	neg	pos	pos		pos	neg	pos	pos		neg	pos		pos	pos	pos	pos	pos	pos		pos	neg	neg		pos		pos		neg	pos	pos	pos		neg	pos		pos		neg	pos	pos		neg		neg		neg	pos	neg
SAPCD2	pos					neg	pos	neg	neg		pos	neg		neg	neg	neg	neg		neg		neg	pos	pos		neg			pos	pos		neg	neg	neg	pos			neg	neg	pos	neg			pos		pos		pos		pos
CUX2	pos		neg			neg					pos		pos	neg					neg	pos	neg	pos						pos	pos		neg		neg	pos	neg	pos		neg	pos			neg
CCT8	pos					neg	pos		neg		pos	neg		neg	neg	neg			neg				pos					pos	pos				neg	pos		pos	neg	neg	pos			neg	pos		pos	neg	pos		pos
SQSTM1	neg	neg	pos	pos		pos	neg	pos	pos		neg	pos		pos	pos	pos	pos			neg	pos	neg			pos	neg	pos	neg	neg	pos		pos	pos	neg		neg	pos	pos	neg	pos	pos		neg				neg	pos
LRRC71	neg										neg		neg	pos					pos		pos	neg	neg	pos									pos				pos		neg						neg		neg
SLC37A1	neg						neg				neg		neg	pos					pos		pos							neg	neg		pos		pos	neg		neg		pos	neg			pos			neg		neg		neg
SNIP1	neg																							pos							pos				pos							pos
ZNF668	pos					neg	pos	neg			pos			neg	neg	neg							pos		neg							neg					neg		pos						pos		pos	neg	pos
ARHGAP15	neg	neg	pos	pos		pos	neg	pos	pos		neg	pos		pos	pos	pos	pos	pos			pos	neg			pos		pos		neg	pos		pos		neg			pos		neg	pos	pos		neg		neg		neg	pos
WWC3	neg			pos		pos		pos	pos			pos		pos		pos											pos					pos					pos			pos	pos							pos
IRF1	neg	neg	pos	pos		pos		pos	pos		neg	pos		pos	pos	pos	pos	pos			pos				pos		pos			pos		pos					pos	pos	neg	pos	pos						neg	pos
IPP	neg										neg				pos				pos					pos				neg			pos		pos		pos				neg
ARRDC5	neg		pos	pos		pos			pos						pos		pos	pos												pos		pos					pos			pos
NFKBIE	neg		pos	pos		pos			pos			pos			pos		pos	pos		neg	pos				pos					pos		pos		neg						pos								pos
TONSL	pos					neg	pos		neg		pos			neg	neg				neg		neg	pos			neg			pos			neg		neg	pos			neg						pos				pos
NFKBIA	neg	neg	pos	pos		pos		pos	pos			pos		pos	pos	pos	pos	pos			pos				pos		pos			pos		pos					pos		neg	pos	pos							pos
IKZF1	neg		pos	pos		pos	neg	pos	pos			pos		pos	pos	pos	pos	pos	pos		pos				pos		pos			pos		pos					pos		neg	pos					neg		neg	pos	neg
CASP10	neg		pos	pos		pos		pos	pos			pos		pos	pos	pos	pos	pos							pos		pos			pos		pos					pos			pos	pos		neg				neg	pos
CASP9	neg								pos		neg					pos			pos				neg	pos				neg	neg		pos		pos						neg						neg		neg	pos	neg
CASP7	neg		pos	pos		pos	neg	pos	pos			pos		pos	pos	pos	pos				pos				pos		pos			pos		pos					pos			pos	pos							pos
MRPL4	pos					neg	pos				pos		pos	neg					neg			pos	pos					pos			neg		neg				neg		pos				pos		pos		pos		pos
DKC1	pos					neg	pos		neg		pos		pos	neg	neg	neg			neg		neg		pos	neg	neg			pos	pos		neg		neg	pos		pos	neg		pos	neg			pos		pos		pos	neg	pos
SLC37A4	pos												pos							pos	neg							pos			neg		neg	pos		pos			pos										pos
MRPL33	pos					neg			neg		pos			neg	neg	neg	neg		neg			pos	pos					pos	pos				neg	pos			neg		pos	neg			pos		pos		pos		pos
C14orf2	pos					neg	pos		neg		pos		pos	neg	neg	neg			neg				pos	neg				pos			neg		neg	pos			neg		pos						pos		pos		pos
HERPUD2	neg										neg		neg						pos				neg	pos							pos																		neg
SKAP2	neg	neg	pos	pos		pos	neg	pos	pos			pos		pos	pos	pos	pos	pos			pos				pos		pos			pos		pos		neg			pos			pos	pos		neg				neg	pos	neg
MBD2	neg																																														neg
BAIAP3	neg						neg		pos		neg		neg						pos				neg	pos	pos			neg	neg		pos		pos	neg		neg		pos	neg			pos	neg		neg		neg		neg
METTL22	pos					neg	pos							neg	neg										neg									pos															pos
C6orf1	neg						neg		pos		neg		neg						pos	neg		neg		pos		neg		neg	neg		pos		pos	neg		neg		pos	neg				neg	neg			neg
KLHL14	neg																																	neg				pos
KLHL8	pos	pos		neg					neg		pos	neg			neg											pos		pos									neg		pos	neg			pos	pos		neg	pos	neg
ENDOG	pos					neg	pos		neg		pos			neg	neg	neg			neg			pos	pos		neg			pos			neg	neg	neg				neg		pos	neg			pos		pos		pos	neg	pos
TRIM28	pos					neg	pos		neg		pos		pos	neg	neg	neg			neg		neg	pos	pos		neg			pos	pos		neg		neg	pos		pos	neg	neg	pos	neg			pos		pos		pos		pos
SGK1	neg		pos	pos		pos	neg	pos	pos		neg	pos		pos	pos	pos							neg		pos		pos		neg	pos		pos		neg			pos		neg	pos	pos		neg		neg		neg	pos	neg
SGCD	neg					pos		pos	pos		neg	pos	neg	pos		pos			pos		pos											pos	pos				pos		neg	pos	pos		neg		neg		neg		neg
LTBR	neg	neg	pos	pos		pos		pos	pos			pos		pos	pos	pos					pos				pos		pos			pos		pos					pos			pos	pos							pos
LTB	neg		pos	pos		pos			pos				neg	pos	pos		pos	pos			pos			pos						pos		pos		neg			pos			pos
BLM	pos					neg	pos		neg		pos			neg	neg	neg			neg		neg	pos	pos		neg			pos	pos		neg		neg	pos			neg	neg	pos	neg			pos	pos	pos		pos		pos
IQCG	neg	neg																													pos				pos	neg						pos
FAM102B	neg						neg				neg		neg						pos				neg	pos				neg			pos		pos	neg					neg			pos	neg				neg		neg
LMCD1	neg	neg	pos	pos		pos		pos	pos			pos		pos	pos	pos									pos		pos			pos		pos					pos			pos	pos							pos
ANXA5	neg	neg	pos	pos		pos		pos	pos			pos		pos	pos	pos									pos		pos					pos					pos			pos	pos							pos
ANXA1	neg		pos	pos		pos	neg	pos	pos			pos		pos	pos	pos	pos				pos				pos		pos		neg	pos		pos					pos		neg	pos	pos		neg				neg	pos
ANXA3	neg		pos	pos		pos	neg	pos	pos			pos			pos										pos					pos		pos		neg			pos			pos	pos
ANXA4	neg	neg	pos	pos		pos		pos	pos			pos		pos	pos	pos	pos				pos				pos	neg	pos			pos		pos					pos			pos	pos		neg				neg	pos
LIPI	pos																									pos
ALS2CL	neg					pos			pos		neg		neg	pos	pos				pos	neg			neg	pos	pos			neg	neg		pos		pos	neg		neg		pos	neg				neg		neg		neg		neg
C19orf73	pos
ARHGEF6	neg	neg	pos	pos		pos		pos	pos			pos		pos	pos	pos	pos	pos			pos	neg			pos		pos			pos		pos		neg			pos		neg	pos	pos		neg		neg		neg	pos
CCNL2	neg								pos		neg		neg						pos				neg	pos				neg			pos		pos						neg			pos			neg		neg		neg
DUSP22	neg	neg	pos	pos		pos	neg	pos	pos		neg	pos		pos	pos	pos	pos	pos	pos	neg	pos		neg	pos	pos	neg	pos	neg	neg	pos	pos	pos		neg	pos	neg	pos	pos	neg	pos	pos	pos	neg				neg	pos
KIFC2	neg										neg								pos				neg					neg	neg				pos						neg				neg		neg		neg		neg
RAB43	neg	neg	pos	pos		pos		pos	pos			pos		pos	pos	pos	pos	pos			pos				pos		pos		neg	pos		pos					pos			pos	pos		neg				neg	pos
PLEKHF2	neg		pos	pos		pos	neg	pos	pos			pos		pos	pos	pos	pos	pos			pos		neg		pos					pos		pos		neg			pos		neg	pos	pos				neg			pos	neg
ASPA	neg		pos	pos		pos	neg	pos	pos			pos		pos	pos	pos	pos	pos	pos		pos	neg			pos		pos		neg	pos		pos					pos		neg	pos	pos		neg				neg	pos
ACADVL	neg			pos		pos		pos	pos		neg	pos		pos	pos	pos			pos				neg	pos	pos		pos	neg	neg		pos	pos	pos	neg		neg	pos		neg	pos			neg		neg	pos	neg	pos	neg
ACADS	neg								pos		neg		neg	pos	pos				pos					pos				neg	neg		pos		pos	neg		neg			neg			pos			neg
GSTK1	neg	neg	pos	pos		pos	neg	pos	pos		neg	pos		pos	pos	pos	pos	pos	pos	neg	pos			pos	pos	neg	pos	neg	neg	pos	pos	pos	pos	neg	pos		pos	pos	neg	pos	pos		neg			pos	neg	pos
RAB7B	neg	neg	pos	pos		pos		pos	pos			pos		pos	pos	pos	pos	pos			pos				pos		pos			pos		pos					pos		neg	pos	pos		neg				neg	pos
FAM76A	neg														pos									pos	pos						pos			neg	pos	neg						pos
CCDC148	neg																						neg					neg			pos
LGALS8	neg					pos	neg								pos	pos									pos							pos																pos
NAGK	neg		pos	pos		pos			pos		neg			pos	pos		pos		pos		pos			pos	pos	neg		neg	neg	pos	pos	pos	pos	neg		neg			neg	pos			neg				neg		neg
GINS2	pos		neg			neg	pos		neg		pos			neg	neg	neg	neg		neg		neg	pos	pos		neg			pos	pos		neg	neg	neg	pos			neg	neg	pos	neg			pos		pos		pos		pos
BBS4	neg								pos																			neg	neg
ABCA6	neg		pos	pos		pos	neg	pos	pos		neg	pos		pos	pos	pos	pos	pos	pos		pos		neg		pos		pos			pos		pos		neg			pos		neg	pos	pos		neg		neg		neg	pos	neg
PRCP	neg		pos	pos		pos	neg	pos	pos			pos		pos	pos	pos	pos	pos			pos	neg			pos		pos			pos		pos					pos			pos	pos						neg	pos
RALB	neg		pos	pos											pos											neg								neg				pos
RNF24	pos			neg																					neg										neg
HPDL	pos			neg		neg	pos		neg		pos		pos	neg	neg	neg			neg		neg	pos	pos		neg			pos	pos		neg	neg	neg	pos		pos	neg	neg	pos	neg			pos		pos		pos		pos
SCFD2	pos						pos		neg		pos		pos	neg	neg			neg	neg		neg		pos					pos	pos		neg		neg	pos		pos	neg	neg	pos	neg		neg	pos		pos		pos		pos
PARVG	neg		pos	pos		pos		pos	pos			pos		pos	pos	pos	pos	pos							pos		pos			pos		pos		neg			pos		neg	pos	pos		neg				neg	pos
SAMSN1	neg		pos	pos		pos	neg	pos	pos			pos		pos	pos	pos	pos	pos							pos		pos			pos		pos					pos			pos	pos							pos
ZAP70	neg	neg	pos	pos		pos		pos	pos			pos		pos	pos	pos	pos	pos	pos		pos			pos	pos		pos			pos		pos					pos			pos					neg		neg	pos
ST6GALNAC2	neg		pos	pos		pos			pos		neg	pos		pos	pos	pos					pos	neg					pos		neg								pos		neg		pos		neg				neg
TGOLN2	neg		pos			pos	neg	pos	pos		neg	pos		pos	pos	pos					pos			pos	pos	neg		neg			pos	pos		neg			pos	pos	neg	pos	pos		neg				neg	pos	neg
FAM83E	pos												pos
MUSTN1	neg	neg		pos		pos		pos	pos			pos				pos											pos					pos					pos			pos	pos					pos		pos
MTOR	neg												neg										neg	pos							pos		pos	neg	pos	neg			neg			pos							neg
VN1R1	pos	pos	neg	neg		neg								neg			neg	neg		pos				neg	neg	pos				neg					neg	pos		neg				neg
IKBKE	neg		pos	pos		pos		pos	pos			pos			pos		pos	pos			pos			pos	pos					pos		pos					pos			pos	pos							pos
ACHE	neg										neg								pos					pos				neg	neg		pos		pos	neg		neg			neg			pos	neg				neg		neg
PPP2R3B	pos					neg	pos				pos		pos	neg	neg						neg	pos	pos		neg			pos					neg	pos					pos						pos		pos		pos
SAMHD1	neg		pos	pos		pos									pos		pos	pos							pos					pos		pos								pos	pos
MRPL23	pos										pos		pos	neg		neg			neg				pos					pos			neg		neg			pos			pos				pos		pos		pos		pos
RPL24	pos										pos													neg	neg			pos	pos		neg		neg	pos		pos		neg	pos										pos
RPL27	pos								neg						neg																neg			pos
RPL29	pos						pos				pos		pos	neg		neg							pos		neg			pos	pos		neg		neg	pos		pos		neg	pos						pos		pos		pos
CARD6	neg		pos	pos		pos	neg	pos	pos			pos		pos	pos	pos	pos	pos			pos				pos		pos			pos		pos					pos			pos	pos						neg	pos
GSG2	pos		neg			neg	pos		neg		pos			neg	neg	neg			neg		neg	pos	pos		neg		neg	pos	pos		neg		neg	pos			neg	neg	pos				pos	pos	pos		pos		pos
TIAM1	pos		neg														neg
BZW2	pos					neg	pos		neg		pos		pos	neg	neg	neg			neg		neg	pos	pos		neg			pos	pos		neg		neg	pos		pos	neg	neg	pos				pos		pos		pos		pos
OSTM1	neg		pos			pos	neg								pos						pos		neg		pos			neg	neg		pos			neg				pos
TMBIM1	neg	neg	pos	pos		pos	neg	pos	pos		neg	pos		pos	pos	pos	pos	pos			pos				pos	neg	pos			pos		pos		neg			pos			pos	pos		neg				neg	pos
TSEN2	pos										pos			neg														pos						pos		pos		neg	pos			neg
THUMPD2	pos	pos	neg	neg		neg	pos		neg						neg			neg	neg			pos			neg			pos	pos		neg		neg	pos		pos		neg	pos				pos				pos
SCG2	neg					pos	neg		pos		neg		neg	pos	pos	pos			pos		pos		neg		pos			neg	neg		pos		pos	neg		neg		pos	neg				neg		neg		neg		neg
CPQ	neg	neg	pos	pos		pos	neg	pos	pos		neg	pos		pos	pos	pos	pos	pos			pos				pos	neg	pos		neg	pos		pos		neg			pos		neg	pos	pos		neg				neg	pos
C4orf27	pos					neg	pos		neg		pos		pos	neg	neg	neg	neg	neg	neg				pos	neg				pos	pos			neg	neg	pos			neg	neg	pos	neg						neg	pos	neg	pos
C1orf56	neg																	pos						pos							pos				pos							pos
EPHA2	neg	neg	pos	pos		pos		pos	pos			pos		pos	pos	pos	pos				pos			pos	pos		pos			pos		pos					pos			pos	pos						neg	pos
GPS2	neg																							pos							pos				pos
GPX3	neg		pos	pos		pos	neg	pos	pos			pos		pos	pos	pos	pos	pos		neg					pos		pos		neg	pos		pos		neg		neg	pos	pos	neg	pos	pos
CDH19	neg			pos		pos	neg	pos	pos		neg	pos		pos	pos	pos			pos		pos	neg			pos		pos	neg	neg			pos					pos		neg	pos	pos		neg		neg		neg		neg
CAMKV	pos			neg		neg	pos		neg		pos			neg	neg				neg		neg	pos	pos		neg				pos		neg			pos					pos	neg							pos		pos
CENPM	pos					neg	pos	neg	neg		pos	neg		neg	neg	neg			neg		neg	pos	pos		neg			pos	pos		neg		neg	pos			neg	neg	pos	neg			pos		pos		pos		pos
DAPK2	neg	neg	pos	pos		pos		pos	pos			pos		pos	pos	pos	pos	pos			pos			pos	pos		pos			pos		pos					pos			pos	pos						neg	pos
MKRN1	neg										neg								pos									neg	neg		pos		pos			neg											neg
MKRN2	pos										pos		pos										pos						pos										pos						pos
PCYOX1	neg						neg				neg				pos				pos		pos							neg			pos		pos	neg								pos					neg
HPCAL4	neg						neg		pos		neg		neg	pos					pos			neg	neg	pos	pos			neg	neg		pos		pos	neg		neg		pos	neg			pos	neg		neg		neg		neg
DOC2A	pos					neg	pos		neg					neg	neg	neg					neg		pos		neg				pos		neg			pos			neg		pos		neg				pos		pos	neg	pos
DMAP1	neg										neg		neg						pos					pos				neg	neg		pos		pos		pos	neg			neg			pos					neg		neg
GEMIN6	pos					neg			neg		pos		pos	neg	neg	neg			neg		neg		pos					pos	pos				neg	pos		pos	neg		pos	neg			pos		pos		pos		pos
NME1	pos					neg			neg		pos		pos	neg	neg	neg		neg	neg		neg	pos	pos	neg				pos	pos		neg	neg	neg				neg		pos	neg			pos		pos		pos	neg	pos
NME4	pos					neg	pos				pos		pos	neg		neg			neg				pos		neg			pos	pos		neg		neg	pos		pos			pos	neg			pos		pos		pos		pos
NQO2	neg	neg	pos	pos		pos	neg		pos		neg			pos	pos					neg	pos				pos	neg		neg	neg		pos			neg		neg	pos	pos					neg				neg
MTURN	neg										neg		neg						pos				neg					neg			pos		pos			neg			neg				neg		neg		neg		neg
RUNDC1	neg												neg															neg	neg		pos		pos	neg	pos	neg		pos	neg			pos
ACP2	neg	neg	pos	pos					pos						pos						pos			pos		neg				pos		pos		neg				pos				pos
C1orf228	neg		pos			pos			pos		neg		neg	pos			pos	pos	pos		pos		neg	pos	pos			neg	neg	pos		pos	pos						neg	pos			neg		neg		neg		neg
CCL2	neg	neg	pos	pos		pos	neg	pos	pos			pos		pos	pos	pos	pos	pos							pos		pos		neg	pos		pos		neg			pos		neg	pos	pos						neg	pos
MPV17L	pos					neg	pos		neg		pos		pos	neg		neg	neg	neg	neg	pos		pos	pos	neg	neg			pos	pos	neg	neg		neg	pos	neg	pos			pos	neg		neg							pos
PPA1	pos								neg		pos		pos	neg	neg			neg	neg		neg			neg				pos	pos		neg		neg	pos		pos	neg	neg	pos	neg		neg				neg	pos	neg	pos
PPARD	neg			pos		pos			pos			pos		pos	pos	pos							neg	pos	pos	neg	pos		neg			pos		neg			pos		neg	pos			neg		neg	pos	neg	pos
NBPF15	neg					pos			pos		neg			pos	pos		pos		pos			neg	neg	pos				neg					pos				pos			pos					neg		neg		neg
CTAG1A	neg										neg		neg										neg					neg			pos		pos					pos									neg
UBIAD1	neg																							pos											pos							pos
CRISPLD2	neg	neg	pos	pos		pos		pos	pos			pos				pos											pos					pos					pos			pos	pos						neg	pos
CNST	neg						neg				neg		neg						pos				neg					neg			pos		pos	neg					neg			pos	neg				neg		neg
ZNF8	pos		neg	neg		neg			neg		pos					neg				pos					neg		neg	pos	pos		neg		neg				neg		pos				pos				pos
C14orf93	pos					neg	pos		neg		pos			neg	neg	neg			neg		neg	pos	pos		neg			pos	pos		neg		neg	pos		pos	neg	neg	pos				pos		pos		pos		pos
ZBTB21	pos								neg											pos				neg				pos
WRAP73	neg																	pos						pos											pos							pos
TMEM248	neg		pos			pos	neg							pos											pos			neg			pos			neg		neg		pos
ARRDC2	neg	neg	pos	pos		pos	neg	pos	pos		neg	pos		pos	pos	pos	pos	pos	pos		pos		neg	pos	pos	neg	pos		neg	pos		pos		neg			pos		neg	pos	pos		neg		neg		neg	pos
RABL6	pos					neg	pos		neg		pos			neg	neg				neg			pos	pos					pos			neg		neg										pos				pos
FAM73A	neg										neg		neg						pos			neg	neg					neg			pos		pos	neg											neg		neg		neg
VAT1L	neg						neg				neg		neg						pos			neg						neg	neg		pos		pos	neg		neg		pos	neg				neg				neg
FBXO3	neg																				pos
FBXO5	pos		neg			neg			neg		pos	neg		neg	neg	neg			neg		neg	pos	pos				neg	pos	pos				neg	pos			neg	neg	pos	neg			pos	pos	pos	neg	pos		pos
WLS	neg		pos	pos		pos		pos	pos			pos		pos	pos	pos									pos		pos		neg			pos					pos		neg	pos	pos		neg		neg		neg	pos	neg
EZH1	neg					pos			pos		neg		neg						pos				neg	pos				neg					pos	neg				pos	neg				neg		neg		neg		neg
PRMT1	pos					neg	pos		neg		pos		pos	neg		neg			neg	pos	neg		pos		neg			pos			neg			pos			neg		pos	neg					pos		pos		pos
PRMT2	neg										neg				pos				pos									neg	neg		pos		pos	neg		neg			neg				neg	neg			neg
WIPF2	neg										neg		neg						pos				neg	pos				neg			pos		pos																neg
ALDH7A1	pos																																																pos
MAZ	pos					neg	pos		neg		pos			neg	neg	neg			neg			pos	pos		neg			pos	pos		neg		neg				neg		pos	neg			pos		pos		pos		pos
SNX20	neg		pos	pos		pos		pos	pos						pos		pos	pos			pos			pos	pos					pos		pos								pos								pos
CHAF1A	pos					neg	pos		neg		pos			neg	neg	neg			neg		neg	pos	pos		neg			pos	pos		neg		neg	pos			neg	neg	pos	neg			pos		pos		pos		pos
UPP1	neg		pos	pos		pos	neg		pos		neg			pos	pos	pos			pos	neg	pos		neg		pos			neg	neg		pos		pos	neg		neg		pos	neg	pos			neg				neg		neg
UCK2	pos					neg	pos		neg		pos		pos	neg	neg	neg	neg		neg		neg		pos		neg			pos	pos				neg	pos		pos	neg		pos	neg			pos		pos		pos		pos
NDUFB11	pos					neg	pos		neg		pos		pos	neg	neg	neg			neg				pos		neg			pos			neg	neg	neg	pos			neg		pos	neg			pos		pos		pos	neg	pos
PLK1	pos					neg	pos		neg		pos			neg	neg	neg			neg		neg	pos	pos		neg			pos	pos		neg		neg	pos			neg	neg	pos	neg			pos		pos		pos		pos
PLEK	neg		pos	pos		pos	neg	pos	pos			pos		pos	pos	pos	pos	pos			pos				pos		pos			pos		pos		neg			pos		neg	pos	pos							pos
FXYD1	neg	neg	pos	pos		pos		pos	pos		neg	pos		pos	pos	pos	pos	pos	pos						pos		pos		neg			pos					pos		neg	pos	pos		neg		neg		neg	pos
TRIOBP	neg										neg	pos		pos																							pos											pos
RER1	neg	neg		pos									neg							neg				pos							pos			neg	pos	neg		pos				pos
VAMP8	neg	neg	pos	pos		pos	neg	pos	pos			pos		pos	pos	pos	pos	pos							pos		pos			pos		pos		neg			pos			pos	pos							pos
EIF4G3	neg												neg						pos				neg	pos				neg			pos		pos	neg	pos	neg			neg			pos							neg
STX16	neg										neg		neg	pos									neg		pos									neg				pos	neg										neg
BECN1	neg		pos																						pos						pos		pos	neg	pos			pos
UBE2J2	neg																							pos							pos				pos	neg						pos
EMC9	pos					neg	pos		neg		pos		pos	neg	neg	neg			neg				pos					pos					neg				neg		pos				pos		pos		pos		pos
MORN3	neg																							pos				neg			pos		pos			neg		pos				pos
NALCN	neg										neg																	neg			pos		pos										neg				neg
ZNF695	pos		neg	neg		neg	pos		neg		pos		pos	neg	neg	neg	neg		neg	pos	neg	pos	pos		neg			pos	pos		neg	neg	neg	pos		pos	neg	neg	pos	neg			pos	pos	pos		pos		pos
DTYMK	pos		neg			neg	pos		neg		pos			neg	neg	neg	neg		neg		neg	pos	pos		neg			pos	pos		neg	neg	neg	pos			neg	neg	pos	neg			pos		pos		pos		pos
DUSP3	neg			pos	neg																			pos	pos			neg			pos		pos	neg	pos	neg		pos	neg			pos
UQCC2	pos					neg			neg		pos			neg					neg		neg		pos					pos					neg				neg		pos	neg			pos		pos		pos		pos
KLHL36	neg		pos	pos		pos		pos	pos			pos		pos	pos		pos	pos			pos									pos		pos		neg		neg	pos			pos							neg
CCDC124	pos					neg	pos				pos		pos	neg		neg			neg			pos	pos					pos					neg				neg		pos	neg			pos		pos		pos		pos
VPS13D	neg					pos			pos		neg		neg	pos		pos			pos		pos		neg	pos				neg	neg		pos		pos	neg		neg	pos		neg	pos		pos	neg		neg		neg		neg
DNHD1	neg
IPO5	pos		neg	neg		neg	pos		neg		pos	neg		neg	neg	neg			neg				pos		neg			pos	pos		neg	neg	neg	pos		pos	neg	neg	pos	neg			pos		pos	neg	pos		pos
TFEC	neg		pos	pos		pos	neg	pos	pos			pos	neg	pos	pos		pos	pos			pos				pos					pos		pos		neg			pos		neg	pos	pos							pos	neg
MYO1F	neg	neg	pos	pos		pos		pos	pos			pos		pos	pos	pos	pos	pos							pos		pos		neg	pos		pos		neg			pos	pos	neg	pos	pos						neg	pos	neg
CACNA1D	neg										neg		neg											pos				neg			pos
LSM10	neg		pos	pos			neg													neg				pos	pos	neg				pos	pos			neg	pos	neg		pos				pos
TEX15	pos					neg	pos		neg		pos		pos	neg	neg	neg	neg	neg	neg	pos	neg		pos					pos	pos		neg		neg	pos		pos	neg		pos	neg			pos		pos	neg	pos		pos
FAM64A	pos		neg			neg	pos		neg		pos			neg	neg	neg	neg		neg		neg	pos	pos		neg			pos	pos		neg		neg	pos			neg	neg	pos	neg			pos		pos		pos		pos
CAP1	neg		pos	pos		pos			pos					pos	pos			pos		neg	pos	neg		pos	pos	neg			neg	pos	pos	pos		neg	pos					pos		pos						pos
CCNA2	pos		neg			neg	pos		neg		pos			neg	neg	neg			neg		neg	pos	pos		neg			pos	pos		neg		neg	pos			neg	neg	pos	neg			pos	pos	pos		pos		pos
CCNB1	pos		neg			neg	pos		neg		pos		pos	neg	neg	neg	neg		neg		neg	pos	pos		neg		neg	pos	pos		neg	neg	neg	pos		pos	neg	neg	pos	neg			pos		pos		pos		pos
CCND2	neg	neg	pos	pos		pos	neg	pos	pos			pos		pos	pos	pos	pos	pos			pos				pos		pos			pos		pos					pos		neg	pos	pos		neg				neg	pos
CCNE1	pos					neg	pos		neg		pos		pos	neg	neg	neg			neg				pos					pos					neg				neg		pos	neg			pos		pos		pos		pos
KIAA0319	neg						neg		pos		neg		neg	pos					pos	neg	pos		neg	pos	pos			neg	neg		pos		pos	neg		neg		pos	neg			pos	neg				neg		neg
LACTB	neg					pos	neg				neg		neg	pos	pos						pos				pos						pos			neg	pos				neg
SEPT7	neg						neg				neg								pos									neg			pos		pos	neg					neg										neg
ZNF219	pos					neg	pos				pos		pos	neg	neg				neg		neg	pos	pos		neg			pos			neg		neg	pos					pos				pos		pos		pos		pos
KLHL25	pos					neg			neg		pos		pos	neg	neg	neg			neg			pos	pos		neg			pos			neg		neg				neg		pos				pos		pos		pos		pos
GCGR	neg					pos			pos		neg		neg	pos			pos	pos	pos		pos	neg	neg					neg	neg		pos		pos			neg		pos	neg	pos		pos			neg		neg		neg
DIRAS3	neg					pos	neg				neg								pos		pos	neg						neg	neg		pos		pos	neg			pos		neg	pos			neg				neg		neg
MR1	neg		pos	pos		pos	neg	pos	pos			pos		pos	pos	pos	pos	pos							pos		pos			pos		pos		neg			pos	pos	neg	pos	pos							pos
HMGB3	pos			neg		neg	pos		neg		pos		pos	neg	neg	neg	neg		neg		neg	pos	pos		neg			pos	pos		neg	neg	neg	pos			neg		pos	neg			pos		pos	neg	pos	neg	pos
RPL36	pos						pos				pos		pos	neg					neg				pos		neg			pos	pos		neg		neg	pos		pos		neg	pos						pos		pos		pos
MAN2B2	neg	neg	pos	pos		pos	neg	pos	pos		neg	pos		pos	pos	pos			pos						pos			neg	neg		pos	pos		neg		neg		pos	neg	pos	pos		neg		neg		neg	pos	neg
RPGRIP1L	pos		neg	neg		neg			neg		pos			neg	neg		neg	neg	neg	pos				neg				pos	pos	neg	neg		neg	pos		pos	neg		pos	neg			pos				pos		pos
CALY	neg						neg				neg														pos			neg	neg		pos		pos	neg		neg		pos	neg				neg	neg			neg
ZBTB46	neg										neg													pos				neg	neg		pos		pos			neg			neg			pos							neg
PPP1R12B	neg	pos				pos	neg	pos	pos		neg	pos	neg	pos		pos		pos	pos				neg	pos								pos					pos		neg	pos					neg		neg	pos	neg
PDZK1	neg						neg				neg										pos							neg			pos			neg		neg			neg			pos					neg		neg
ABLIM2	neg						neg				neg		neg	pos		pos			pos				neg	pos				neg	neg		pos		pos	neg		neg		pos	neg				neg	neg	neg		neg		neg
DOT1L	pos						pos				pos			neg							neg	pos	pos					pos			neg		neg										pos				pos
NEAT1	neg					pos	neg	pos	pos				neg	pos	pos	pos									pos		pos					pos					pos	pos	neg		pos					pos		pos	neg
ZNF74	pos			neg		neg	pos	neg	neg		pos	neg		neg	neg	neg				pos	neg		pos		neg			pos	pos		neg	neg		pos			neg		pos	neg					pos		pos		pos
YDJC	pos					neg					pos		pos	neg		neg			neg				pos					pos			neg		neg	pos		pos	neg	neg	pos						pos		pos		pos
POLQ	pos		neg			neg	pos		neg		pos			neg	neg	neg			neg			pos	pos		neg			pos	pos		neg		neg	pos			neg	neg	pos				pos	pos	pos		pos		pos
SYTL2	neg	neg		pos		pos		pos	pos			pos		pos	pos	pos									pos		pos					pos					pos			pos	pos							pos
GSN	neg	neg	pos	pos		pos	neg	pos	pos		neg	pos		pos	pos	pos	pos		pos		pos				pos		pos		neg	pos		pos		neg			pos	pos	neg	pos	pos		neg		neg		neg	pos	neg
ANP32C	pos										pos			neg					neg				pos					pos	pos		neg		neg			pos			pos				pos				pos		pos
CXXC5	neg										neg		neg	pos		pos			pos					pos				neg	neg		pos		pos	neg		neg		pos	neg			pos			neg		neg		neg
DISC1	neg		pos	pos		pos	neg	pos	pos		neg	pos		pos	pos	pos	pos		pos			neg	neg		pos		pos					pos					pos		neg	pos	pos		neg				neg	pos	neg
RRP1	pos					neg	pos		neg		pos		pos	neg	neg				neg		neg	pos	pos		neg			pos	pos		neg		neg	pos			neg		pos	neg					pos		pos		pos
ZNF280C	pos			neg		neg	pos		neg		pos		pos	neg	neg			neg	neg				pos		neg			pos	pos				neg	pos		pos	neg		pos				pos	pos	pos		pos
DDX60	neg		pos	pos		pos	neg	pos	pos			pos		pos	pos	pos	pos	pos			pos				pos		pos			pos		pos					pos			pos	pos						neg	pos
KIAA1456	neg										neg								pos				neg					neg					pos										neg				neg		neg
AMIGO2	neg					pos	neg		pos		neg		neg	pos	pos	pos			pos		pos	neg	neg					neg			pos		pos	neg		neg	pos		neg	pos			neg		neg		neg		neg
SUPV3L1	pos		neg			neg			neg		pos			neg	neg				neg		neg				neg				pos		neg		neg	pos			neg		pos	neg			pos				pos
WDR66	neg																						neg	pos				neg	neg					neg													neg
RRP9	pos					neg	pos				pos		pos	neg					neg				pos					pos			neg		neg	pos		pos			pos	neg					pos		pos		pos
BOD1	pos	pos	neg			neg		neg	neg		pos	neg	pos	neg	neg	neg	neg		neg		neg		pos	neg	neg	pos		pos	pos			neg	neg	pos			neg		pos	neg			pos		pos	neg	pos	neg	pos
STK10	neg	neg	pos	pos		pos	neg	pos	pos			pos		pos	pos	pos	pos	pos			pos				pos		pos			pos		pos		neg			pos	pos		pos	pos						neg	pos
AURKA	pos					neg	pos		neg		pos			neg	neg	neg			neg		neg	pos	pos		neg		neg	pos	pos		neg		neg	pos			neg		pos	neg			pos	pos	pos		pos		pos
TMCO4	neg	neg	pos	pos		pos		pos	pos			pos		pos	pos	pos	pos	pos			pos				pos		pos			pos		pos					pos			pos	pos						neg	pos
CRISP2	pos
TRAF1	neg	neg	pos	pos		pos	neg	pos	pos		neg	pos		pos	pos	pos	pos	pos	pos		pos		neg	pos	pos		pos		neg	pos		pos		neg			pos		neg	pos	pos		neg			pos	neg	pos	neg
BRD3	pos			neg	pos	neg	pos
WIPF1	neg		pos	pos		pos		pos	pos			pos		pos	pos	pos	pos	pos							pos		pos			pos		pos					pos			pos	pos							pos
TC2N	neg		pos	pos		pos		pos	pos					pos	pos		pos	pos			pos				pos					pos		pos					pos			pos
WDR3	pos								neg		pos				neg	neg							pos					pos	pos				neg	pos		pos	neg		pos						pos		pos		pos
IQUB	neg						neg																neg								pos
FOXO1	neg		pos	pos		pos	neg	pos	pos		neg	pos		pos	pos	pos	pos	pos	pos		pos	neg	neg		pos		pos		neg	pos	pos	pos	pos				pos		neg	pos	pos		neg		neg		neg	pos	neg
FOXM1	pos		neg			neg	pos		neg		pos			neg	neg	neg			neg		neg	pos	pos		neg			pos	pos		neg	neg	neg	pos			neg		pos	neg			pos	pos	pos		pos		pos
GPATCH3	neg										neg							pos						pos				neg			pos		pos		pos	neg		pos	neg			pos
FAM111A	neg		pos	pos		pos		pos	pos			pos		pos	pos	pos	pos	pos			pos									pos		pos					pos		neg	pos	pos							pos
PHLDB2	neg			pos		pos		pos	pos			pos		pos	pos	pos									pos		pos					pos					pos			pos	pos				neg		neg	pos	neg
NPC2	neg	neg	pos	pos		pos	neg	pos	pos		neg	pos		pos	pos	pos	pos	pos			pos				pos		pos		neg	pos		pos		neg			pos	pos	neg	pos	pos		neg				neg	pos
CYLD	neg		pos														pos	pos			pos									pos	pos									pos
BTK	neg		pos	pos		pos		pos	pos			pos		pos	pos	pos	pos	pos						pos	pos		pos			pos		pos					pos			pos	pos							pos
BUB1	pos		neg			neg	pos		neg		pos			neg	neg	neg	neg		neg		neg	pos	pos		neg		neg	pos	pos				neg	pos			neg	neg	pos	neg			pos	pos	pos		pos		pos
C11orf80	neg																							pos																		pos
SLFN12	neg		pos	pos		pos		pos	pos			pos		pos	pos	pos	pos				pos				pos		pos			pos		pos					pos			pos	pos							pos
THRAP3	neg												neg											pos							pos		pos	neg	pos	neg						pos
MVP	neg	neg	pos	pos		pos		pos	pos			pos		pos	pos	pos	pos				pos				pos	neg	pos			pos		pos		neg			pos	pos		pos	pos		neg				neg	pos
MED12	pos						pos				pos		pos									pos	pos					pos	pos				neg	pos					pos
FOXJ2	neg								pos		neg				pos				pos		pos		neg	pos				neg	neg		pos		pos						neg				neg		neg		neg		neg
WDR18	pos					neg	pos				pos			neg					neg				pos		neg			pos			neg		neg	pos				neg	pos						pos		pos		pos
RHBDD2	neg		pos																	neg				pos				neg	neg		pos		pos	neg		neg		pos	neg				neg
PCGF6	pos		neg						neg		pos				neg				neg					neg		pos		pos	pos		neg		neg	pos		pos		neg	pos			neg	pos				pos
ITGB2	neg		pos	pos		pos	neg	pos	pos			pos		pos	pos	pos	pos	pos							pos		pos			pos		pos		neg			pos	pos	neg	pos	pos						neg	pos
ITGAD	neg		pos	pos		pos	neg	pos	pos		neg	pos	neg	pos	pos	pos	pos	pos	pos		pos		neg	pos	pos					pos		pos	pos				pos		neg	pos					neg		neg	pos	neg
ITGAX	neg		pos	pos		pos		pos	pos			pos		pos	pos	pos	pos	pos			pos		neg	pos	pos		pos		neg	pos		pos		neg			pos		neg	pos						pos	neg	pos	neg
MRPL14	pos					neg			neg		pos			neg					neg				pos					pos					neg				neg		pos	neg			pos		pos		pos		pos
RASAL3	neg	neg	pos	pos		pos		pos	pos			pos		pos	pos	pos	pos	pos			pos				pos		pos			pos		pos					pos			pos	pos				neg	pos	neg	pos	neg
CASD1	neg						neg				neg		neg						pos				neg					neg			pos		pos	neg		neg			neg				neg				neg		neg
LRRC48	neg								pos		neg								pos				neg	pos				neg			pos		pos														neg
SERINC2	neg																							pos										neg		neg
ATHL1	neg	neg	pos	pos		pos		pos	pos			pos		pos	pos	pos	pos	pos	pos				neg		pos		pos			pos		pos					pos			pos	pos				neg	pos	neg	pos	neg
RPS2	pos					neg	pos				pos		pos	neg					neg				pos		neg			pos	pos		neg		neg	pos		pos		neg	pos				pos		pos		pos		pos
MRPL12	pos					neg		neg	neg		pos		pos	neg	neg	neg			neg		neg		pos					pos				neg	neg				neg		pos	neg			pos		pos		pos	neg	pos
RPS3A	pos						pos		neg		pos		pos	neg	neg	neg			neg				pos	neg	neg			pos	pos		neg		neg	pos		pos		neg	pos			neg	pos			neg	pos		pos
IRF9	neg		pos	pos		pos		pos	pos			pos		pos	pos	pos	pos								pos				neg	pos		pos					pos			pos	pos		neg				neg	pos
RRAD	neg		pos	pos				pos	pos			pos				pos											pos					pos					pos			pos
SUMF1	neg	neg	pos	pos		pos		pos	pos			pos		pos	pos	pos					pos	neg			pos	neg	pos		neg	pos		pos					pos			pos	pos		neg				neg	pos
CAMK2A	neg		pos								neg		neg						pos									neg	neg		pos		pos	neg		neg		pos	neg				neg				neg		neg
APOL6	neg		pos	pos		pos		pos	pos			pos		pos	pos	pos	pos	pos			pos				pos		pos			pos		pos		neg			pos			pos	pos						neg	pos
APOL3	neg	neg	pos	pos		pos	neg	pos	pos			pos		pos	pos	pos	pos	pos			pos				pos		pos			pos		pos		neg			pos			pos	pos						neg	pos
SERPINB6	neg	neg	pos	pos		pos	neg	pos	pos		neg	pos		pos	pos	pos				neg	pos	neg			pos	neg		neg	neg		pos	pos		neg		neg	pos	pos	neg				neg				neg
CAPN11	neg		pos			pos		pos	pos			pos			pos						pos											pos
RIPK1	neg		pos	pos		pos		pos	pos			pos	neg	pos	pos	pos	pos	pos			pos			pos	pos							pos		neg			pos			pos	pos					pos	neg	pos
NTM	neg			pos		pos		pos	pos			pos		pos		pos																pos					pos			pos	pos						neg	pos	neg
CLPP	pos					neg	pos				pos		pos	neg	neg				neg		neg	pos	pos		neg			pos			neg		neg						pos						pos		pos		pos
MIA	neg					pos			pos		neg			pos		pos			pos		pos		neg					neg	neg				pos	neg		neg	pos		neg	pos			neg		neg		neg		neg
SNX29P1	neg
ACKR1	neg		pos			pos			pos		neg			pos		pos	pos	pos	pos		pos			pos				neg	neg	pos	pos	pos	pos	neg	pos	neg		pos	neg	pos		pos	neg				neg
FYB	neg		pos	pos		pos	neg	pos	pos			pos		pos	pos	pos	pos	pos			pos		neg		pos		pos			pos		pos		neg			pos		neg	pos	pos						neg	pos	neg
GTPBP1	pos					neg			neg					neg											neg			pos			neg																pos		pos
RNF11	neg					pos	neg				neg		neg	pos					pos		pos		neg		pos			neg	neg		pos		pos	neg		neg			neg				neg		neg		neg		neg
GRB10	neg					pos		pos			neg			pos		pos			pos				neg					neg	neg		pos		pos	neg			pos		neg	pos			neg		neg		neg		neg
RAB21	neg
EXOSC7	pos					neg	pos				pos		pos	neg					neg				pos					pos			neg		neg	pos		pos			pos						pos		pos		pos
KLF5	neg					pos	neg				neg			pos	pos	pos			pos		pos		neg										pos				pos		neg	pos					neg		neg		neg
CCDC51	pos					neg			neg		pos		pos	neg		neg			neg				pos					pos					neg	pos		pos			pos	neg					pos		pos		pos
SELM	neg	neg	pos	pos		pos		pos	pos		neg	pos		pos	pos					neg					pos	neg	pos			pos		pos					pos			pos	pos		neg				neg	pos
BST1	neg	neg	pos	pos		pos		pos	pos			pos		pos	pos	pos	pos				pos				pos	neg	pos			pos		pos					pos			pos	pos							pos
EPT1	pos		neg	neg		neg		neg	neg			neg		neg		neg											neg		pos			neg					neg		pos	neg							pos	neg
NPY1R	neg		pos	pos		pos		pos	pos								pos	pos														pos					pos			pos
TMEM106A	neg		pos	pos		pos	neg	pos	pos		neg	pos		pos	pos	pos	pos	pos						pos	pos					pos		pos		neg					neg	pos	pos							pos	neg
IFRD1	neg										neg		neg						pos				neg					neg			pos		pos			neg			neg										neg
CBX2	pos					neg		neg							neg						neg																neg
PROC	neg																																					pos
TMPRSS15	pos																							neg
SETMAR	pos		neg			neg	pos		neg		pos		pos	neg		neg				pos			pos		neg		neg	pos	pos		neg		neg	pos		pos		neg	pos			neg			pos	neg	pos		pos
SET	pos		neg			neg		neg	neg		pos	neg	pos	neg	neg		neg		neg					neg		pos		pos	pos		neg	neg	neg	pos		pos	neg		pos	neg			pos				pos		pos
SEPP1	neg		pos	pos		pos	neg	pos	pos		neg	pos		pos	pos	pos	pos	pos	pos		pos	neg			pos		pos		neg	pos		pos		neg			pos		neg	pos	pos		neg		neg		neg		neg
RPUSD1	pos							neg																																									pos
ALDH1A1	neg	neg	pos	pos		pos	neg	pos	pos		neg	pos		pos	pos	pos	pos	pos	pos		pos				pos		pos		neg	pos		pos		neg			pos		neg	pos	pos		neg		neg		neg
ALDH1B1	pos					neg			neg		pos		pos	neg		neg			neg		neg		pos					pos	pos		neg		neg				neg		pos	neg					pos		pos		pos
CC2D1B	neg					pos	neg		pos		neg			pos					pos				neg	pos				neg			pos		pos	neg		neg		pos	neg			pos				pos	neg	pos	neg
TANGO2	neg												neg	pos						neg								neg	neg					neg					neg
BID	pos						pos		neg					neg									pos					pos					neg	pos		pos		neg	pos						pos		pos		pos
CHEK1	pos		neg	neg		neg	pos		neg		pos		pos	neg	neg	neg	neg		neg		neg	pos	pos		neg		neg	pos	pos		neg		neg	pos		pos	neg	neg	pos	neg			pos	pos	pos		pos		pos
CNNM1	pos						pos						pos	neg				neg					pos						pos					pos	neg			neg	pos
PPP1R32	neg																							pos								pos
TMEM173	neg	neg	pos	pos		pos		pos	pos			pos		pos	pos	pos	pos	pos							pos		pos			pos		pos					pos		neg	pos	pos		neg				neg	pos
CTU2	pos					neg					pos			neg					neg				pos																pos						pos		pos		pos
CATSPER2	neg										neg		neg						pos				neg					neg					pos						neg						neg		neg		neg
GNA12	neg																							pos							pos		pos	neg		neg		pos				pos
ALOX5AP	neg		pos	pos		pos	neg	pos	pos			pos		pos	pos	pos	pos	pos							pos		pos			pos		pos					pos			pos	pos							pos
ALOX5	neg		pos	pos		pos		pos	pos			pos		pos	pos	pos	pos	pos							pos		pos			pos		pos					pos			pos	pos							pos	neg
CEP104	neg																							pos							pos											pos
TPX2	pos					neg	pos		neg		pos			neg	neg	neg			neg		neg	pos	pos		neg			pos	pos		neg		neg	pos			neg	neg	pos	neg			pos	pos	pos		pos		pos
HDAC1	neg			pos		pos			pos				neg	pos			pos	pos						pos								pos			pos		pos		neg	pos								pos
HDGF	pos					neg	pos				pos			neg	neg	neg			neg				pos		neg			pos	pos		neg		neg	pos					pos				pos				pos		pos
WDR91	neg					pos					neg		neg	pos		pos			pos				neg	pos	pos			neg			pos		pos			neg		pos	neg			pos	neg			pos	neg		neg
ACSBG1	neg					pos					neg				pos				pos		pos								neg								pos		neg				neg				neg
PLEKHM2	neg	neg	pos	pos		pos			pos		neg	pos		pos	pos	pos			pos					pos	pos	neg		neg	neg		pos		pos	neg	pos	neg		pos				pos				pos	neg	pos
ATP2B4	neg					pos	neg		pos		neg		neg	pos	pos	pos			pos		pos	neg	neg	pos	pos			neg	neg		pos		pos	neg		neg	pos	pos	neg	pos		pos	neg		neg		neg		neg
LCP2	neg	neg	pos	pos		pos	neg	pos	pos			pos		pos	pos	pos	pos	pos			pos				pos		pos		neg	pos		pos		neg			pos		neg	pos	pos						neg	pos	neg
LCP1	neg		pos	pos		pos	neg	pos	pos			pos	neg	pos	pos	pos	pos	pos	pos		pos			pos	pos		pos			pos	pos	pos		neg	pos		pos		neg	pos	pos				neg		neg	pos	neg
LCK	neg		pos	pos		pos			pos					pos	pos		pos	pos			pos			pos	pos					pos		pos		neg			pos		neg	pos
SPTBN1	neg					pos		pos	pos		neg			pos	pos	pos			pos					pos		neg		neg			pos		pos	neg			pos		neg				neg		neg		neg	pos	neg
PA2G4	pos					neg	pos	neg	neg		pos	neg		neg	neg	neg			neg				pos		neg			pos	pos		neg	neg	neg	pos		pos	neg	neg	pos	neg			pos		pos		pos		pos
ICA1L	neg										neg		neg						pos				neg	pos				neg			pos		pos	neg		neg			neg						neg		neg		neg
TLR5	neg		pos	pos		pos	neg	pos	pos			pos		pos	pos	pos	pos	pos			pos				pos		pos			pos		pos					pos		neg	pos	pos							pos	neg
TSPAN4	neg		pos	pos		pos		pos	pos			pos			pos		pos	pos							pos		pos		neg	pos		pos		neg			pos	pos	neg	pos
PRKCZ	neg										neg		neg						pos					pos				neg	neg		pos		pos			neg			neg			pos	neg		neg		neg		neg
MAPK1	neg					pos									pos										pos									neg								pos
CHEK2	pos					neg	pos		neg		pos		pos	neg	neg	neg			neg		neg	pos	pos		neg			pos	pos		neg		neg	pos		pos	neg	neg	pos				pos		pos		pos		pos
MRPL1	pos					neg			neg		pos		pos	neg					neg				pos					pos	pos				neg	pos		pos	neg	neg	pos	neg			pos		pos		pos		pos
NDRG4	neg										neg		neg						pos		pos		neg	pos				neg	neg		pos		pos	neg		neg		pos	neg			pos	neg		neg		neg		neg
MRPL11	pos					neg	pos		neg		pos		pos	neg		neg			neg				pos					pos			neg		neg	pos			neg		pos				pos		pos		pos		pos
CCNB2	pos					neg	pos		neg		pos			neg	neg	neg			neg		neg	pos	pos		neg			pos	pos		neg		neg	pos			neg	neg	pos				pos		pos		pos		pos
IGF2BP3	pos		neg			neg	pos		neg		pos			neg		neg						pos			neg		neg	pos	pos				neg	pos				neg	pos				pos	pos			pos
MOB3C	neg		pos	pos		pos	neg	pos	pos		neg	pos		pos	pos	pos	pos	pos			pos	neg		pos	pos	neg	pos	neg	neg	pos	pos	pos	pos	neg		neg	pos	pos	neg	pos	pos	pos	neg				neg	pos
MAP3K8	neg	neg	pos	pos		pos		pos	pos			pos		pos	pos	pos	pos	pos			pos				pos		pos			pos		pos					pos			pos	pos						neg	pos
PPA2	pos										pos		pos					neg	neg				pos	neg				pos			neg		neg			pos			pos			neg			pos		pos		pos
CEP72	pos	pos	neg	neg		neg	pos	neg	neg		pos	neg		neg	neg	neg			neg	pos	neg	pos	pos		neg			pos	pos		neg	neg	neg	pos		pos	neg	neg	pos	neg			pos		pos		pos		pos
ASF1B	pos					neg			neg		pos				neg				neg				pos					pos					neg				neg						pos		pos		pos		pos
IQCC	neg												neg											pos																		pos
NDUFA11	pos										pos			neg					neg				pos								neg														pos		pos		pos
PARD3B	neg	neg		pos		pos		pos	pos			pos		pos	pos	pos	pos								pos		pos					pos					pos			pos	pos		neg				neg	pos
IL16	neg		pos	pos		pos	neg	pos	pos			pos		pos	pos	pos	pos	pos	pos		pos				pos		pos		neg	pos		pos		neg			pos			pos	pos				neg		neg	pos	neg
IL18	neg		pos	pos		pos	neg	pos	pos				neg	pos	pos		pos	pos			pos		neg		pos					pos		pos		neg					neg	pos									neg
ILF3	pos			neg		neg	pos		neg		pos		pos	neg	neg	neg			neg	pos	neg	pos	pos		neg			pos	pos		neg		neg	pos	neg		neg	neg	pos	neg			pos		pos		pos		pos
ARAP2	neg		pos	pos		pos	neg	pos	pos			pos		pos	pos	pos	pos	pos			pos				pos		pos			pos		pos		neg			pos		neg	pos	pos						neg	pos
SLC25A44	neg																																					pos
ICAM1	neg	neg	pos	pos		pos	neg	pos	pos			pos		pos	pos	pos	pos	pos							pos		pos		neg	pos		pos		neg			pos		neg	pos	pos						neg	pos
MAP3K5	neg					pos		pos	pos		neg	pos		pos	pos	pos			pos		pos	neg	neg									pos					pos		neg	pos			neg		neg		neg	pos	neg
CCDC28A	neg			pos		pos	neg		pos		neg			pos	pos				pos	neg	pos	neg	neg		pos			neg	neg								pos			pos			neg		neg		neg		neg
IFFO1	neg		pos	pos		pos		pos	pos		neg	pos		pos	pos	pos	pos				pos			pos			pos		neg			pos		neg			pos		neg	pos			neg				neg	pos
MTHFD1L	pos										pos		pos	neg									pos					pos			neg		neg			pos		neg	pos						pos		pos		pos
STAM2	neg																														pos
LURAP1	neg								pos														neg	pos		neg																pos						pos
REM1	neg	neg		pos		pos		pos	pos			pos		pos	pos	pos								pos		neg						pos					pos			pos	pos							pos
TMEM176B	neg		pos	pos		pos	neg		pos		neg	pos		pos	pos	pos									pos			neg	neg			pos	pos	neg			pos		neg				neg				neg	pos	neg
SNX33	neg		pos	pos		pos		pos	pos			pos			pos	pos									pos		pos			pos		pos					pos			pos	pos							pos
UNC13D	neg												neg							neg				pos												neg			neg
CD83	neg		pos	pos		pos	neg		pos					pos	pos	pos	pos	pos							pos		pos			pos		pos								pos	pos							pos
ADPRHL2	neg																			neg				pos							pos			neg	pos	neg		pos				pos
SARS2	pos					neg	pos				pos		pos	neg					neg	pos	neg		pos		neg			pos			neg		neg	pos	neg	pos		neg	pos						pos				pos
HIST1H3F	pos					neg					pos			neg	neg	neg			neg				pos		neg			pos					neg										pos		pos		pos		pos
GOT2	pos					neg		neg	neg		pos	neg		neg		neg	neg						pos									neg					neg		pos	neg					pos		pos	neg	pos
SQRDL	neg	neg	pos	pos		pos	neg	pos	pos			pos		pos	pos	pos	pos	pos							pos		pos			pos		pos		neg			pos			pos	pos							pos
PHF21B	pos		neg			neg	pos		neg		pos		pos	neg	neg	neg			neg		neg	pos	pos		neg			pos	pos		neg		neg	pos			neg		pos	neg			pos		pos		pos		pos
BIN2	neg	neg	pos	pos		pos	neg	pos	pos			pos		pos	pos	pos	pos	pos			pos				pos		pos			pos		pos		neg			pos		neg	pos	pos				neg		neg	pos	neg
KPNA6	neg												neg											pos				neg			pos		pos	neg	pos	neg			neg			pos
OSBPL2	neg																														pos											pos				pos
ZBED4	pos		neg	neg		neg	pos		neg		pos	neg		neg	neg	neg				pos		pos			neg		neg	pos	pos		neg		neg	pos			neg	neg	pos		neg		pos	pos			pos		pos
APOBR	neg		pos	pos		pos		pos	pos			pos		pos	pos	pos	pos	pos			pos				pos		pos			pos		pos		neg			pos		neg	pos			neg				neg	pos
ERBB2IP	neg					pos		pos	pos					pos			pos	pos			pos	neg										pos					pos			pos					neg
VASH2	pos		neg	neg	pos				neg		pos			neg	neg					pos	neg	pos			neg				pos					pos				neg
ARHGAP31	neg		pos	pos		pos		pos	pos			pos		pos	pos	pos	pos				pos				pos		pos			pos		pos					pos			pos	pos						neg	pos
XPO5	pos	pos	neg	neg		neg		neg	neg		pos	neg		neg	neg	neg									neg		neg	pos	pos	neg		neg		pos		pos	neg	neg	pos	neg	neg	neg	pos		pos		pos		pos
STK32A	neg						neg				neg		neg								pos							neg	neg		pos		pos	neg				pos				pos					neg
SIPA1	neg	neg	pos	pos		pos		pos	pos			pos		pos	pos	pos	pos	pos							pos		pos			pos		pos					pos			pos	pos						neg	pos
TLX2	pos										pos					neg							pos										neg						pos										pos
LPP	neg		pos	pos		pos		pos	pos			pos		pos	pos	pos					pos				pos		pos			pos		pos					pos			pos	pos						neg	pos
SLC25A6	pos					neg	pos				pos		pos	neg									pos					pos			neg		neg	pos		pos		neg	pos						pos				pos
HKDC1	neg		pos	pos		pos		pos	pos					pos			pos	pos	pos			neg							neg			pos					pos		neg	pos					neg
EOGT	neg																																															pos
NOA1	pos					neg	pos		neg		pos		pos	neg	neg	neg			neg		neg		pos		neg			pos	pos		neg		neg	pos		pos	neg	neg	pos	neg		neg	pos		pos	neg	pos		pos
MDFIC	neg		pos	pos		pos	neg	pos	pos			pos		pos	pos	pos	pos	pos			pos				pos		pos			pos		pos					pos		neg	pos	pos						neg	pos	neg
PSAT1	pos					neg			neg		pos		pos	neg	neg		neg	neg	neg		neg	pos	pos	neg				pos	pos		neg		neg	pos		pos	neg	neg	pos	neg			pos		pos		pos		pos
FAM57B	pos			neg		neg	pos	neg	neg					neg											neg						neg	neg		pos			neg	neg	pos		neg							neg	pos
YWHAB	neg																				pos							neg	neg		pos			neg				pos
ARF3	neg		pos								neg									neg		neg				neg		neg	neg		pos		pos	neg		neg		pos					neg				neg
FAM83D	pos		neg			neg	pos		neg		pos		pos	neg	neg	neg	neg		neg		neg	pos	pos		neg		neg	pos	pos		neg		neg	pos		pos	neg	neg	pos	neg			pos	pos	pos		pos		pos
EXOSC5	pos					neg	pos		neg		pos		pos	neg		neg			neg				pos		neg			pos			neg		neg	pos		pos	neg	neg	pos	neg			pos		pos		pos		pos
DHX33	pos		neg	neg			pos		neg		pos			neg		neg					neg	pos			neg			pos	pos				neg	pos		pos		neg	pos				pos	pos			pos
RECQL4	pos					neg	pos		neg		pos			neg	neg				neg		neg	pos			neg			pos	pos		neg		neg	pos			neg		pos				pos				pos		pos
LPXN	neg	neg	pos	pos		pos		pos	pos			pos		pos	pos	pos	pos	pos			pos			pos	pos		pos			pos		pos			pos		pos		neg	pos		pos					neg	pos
ARHGAP9	neg		pos	pos		pos		pos	pos			pos		pos	pos	pos	pos	pos							pos		pos			pos		pos					pos			pos	pos						neg	pos
NFKBIZ	neg	neg	pos	pos		pos		pos	pos			pos		pos	pos	pos	pos	pos							pos		pos			pos		pos					pos		neg	pos	pos							pos
ART3	neg		pos	pos		pos		pos	pos			pos		pos	pos		pos	pos							pos		pos					pos					pos			pos	pos
CDCA4	pos					neg	pos		neg		pos		pos	neg	neg	neg			neg			pos	pos		neg			pos	pos		neg		neg	pos			neg	neg	pos	neg			pos		pos		pos		pos
NBAS	pos		neg			neg								neg			neg				neg								pos	neg				pos					pos	neg			pos
DNASE1L3	neg		pos	pos		pos	neg	pos	pos		neg		neg	pos	pos	pos	pos	pos	pos		pos		neg	pos	pos				neg	pos		pos		neg			pos		neg	pos			neg		neg		neg		neg
KIAA0226L	neg		pos	pos		pos	neg	pos	pos		neg	pos		pos	pos	pos	pos	pos	pos		pos				pos		pos		neg	pos		pos		neg			pos		neg	pos	pos		neg				neg	pos	neg
SERPINB9	neg		pos	pos		pos	neg		pos					pos	pos		pos	pos			pos				pos		pos			pos		pos		neg				pos		pos			neg				neg
MYCBPAP	neg		pos				neg																	pos				neg			pos		pos			neg		pos	neg										neg
ATP6V0A1	neg						neg				neg		neg						pos				neg					neg	neg		pos		pos	neg		neg		pos	neg			pos	neg				neg		neg
ATP6V0B	neg						neg				neg		neg							neg				pos	pos			neg	neg		pos		pos	neg	pos	neg		pos	neg			pos	neg
SLC1A6	pos												pos
LGI4	neg		pos	pos		pos		pos	pos		neg	pos		pos	pos	pos			pos						pos		pos	neg	neg			pos	pos	neg		neg	pos	pos	neg	pos	pos		neg		neg		neg		neg
TYROBP	neg	neg	pos	pos		pos	neg	pos	pos			pos		pos	pos	pos	pos								pos		pos			pos		pos		neg			pos			pos	pos							pos
RBM47	neg		pos	pos		pos	neg	pos	pos			pos		pos	pos	pos	pos	pos			pos				pos		pos		neg	pos		pos		neg			pos		neg	pos	pos						neg	pos	neg
CPVL	neg		pos	pos		pos	neg	pos	pos			pos		pos	pos	pos	pos	pos			pos				pos		pos			pos		pos		neg			pos			pos	pos		neg				neg	pos
NOP14	pos						pos				pos		pos						neg	pos			pos					pos	pos		neg		neg	pos		pos			pos				pos		pos		pos		pos
SLC46A3	neg		pos	pos		pos	neg	pos	pos			pos		pos	pos	pos	pos				pos				pos					pos		pos		neg			pos		neg	pos	pos							pos
PLA2G4C	neg		pos	pos		pos		pos	pos		neg	pos		pos	pos	pos	pos		pos						pos		pos		neg	pos		pos					pos			pos	pos		neg				neg	pos	neg
SLC27A2	pos								neg		pos			neg					neg				pos	neg				pos					neg												pos		pos		pos
TMED5	neg					pos	neg						neg	pos	pos			pos			pos				pos							pos		neg	pos
PAM16	pos					neg	pos	neg	neg		pos		pos	neg	neg	neg	neg		neg		neg		pos	neg				pos			neg	neg	neg	pos			neg		pos	neg			pos		pos		pos		pos
C8orf4	neg			pos		pos		pos	pos		neg	pos		pos	pos	pos					pos	neg	neg		pos		pos		neg			pos					pos		neg	pos	pos		neg		neg		neg	pos	neg
DNAJB2	neg										neg		neg		pos				pos				neg	pos				neg	neg		pos		pos	neg		neg			neg			pos	neg		neg		neg		neg
CAMTA2	neg										neg		neg						pos				neg	pos				neg	neg		pos		pos	neg		neg			neg				neg		neg		neg		neg
TSKU	pos												pos																		neg		neg									neg
TIMM50	pos					neg			neg		pos		pos	neg	neg	neg	neg		neg		neg		pos		neg			pos				neg	neg				neg		pos	neg					pos		pos		pos
HIPK1	neg													pos																	pos		pos					pos	neg										neg
NACAP1	pos
TFAP4	pos			neg		neg	pos		neg		pos		pos	neg	neg	neg			neg	pos	neg		pos		neg			pos	pos				neg	pos			neg		pos				pos		pos		pos		pos
PRDM2	neg										neg		neg	pos					pos				neg	pos				neg	neg		pos		pos	neg	pos	neg			neg			pos			neg				neg
FKBP9	neg					pos	neg				neg	pos		pos	pos										pos	neg		neg			pos		pos					pos					neg				neg
FUZ	pos					neg	pos				pos			neg	neg								pos		neg								neg	pos			neg	neg	pos				pos		pos		pos		pos
EEF1B2	pos					neg	pos		neg		pos		pos	neg		neg			neg				pos		neg			pos	pos		neg		neg	pos		pos		neg	pos			neg			pos		pos		pos
EEF1G	pos					neg	pos		neg		pos		pos	neg		neg			neg				pos		neg			pos	pos		neg		neg	pos		pos	neg		pos						pos		pos		pos
TP53INP2	neg	neg																						pos				neg			pos			neg		neg		pos				pos
MAMDC2	neg			pos		pos		pos	pos			pos		pos	pos	pos									pos		pos					pos					pos				pos		neg					pos
TPP1	neg		pos	pos		pos	neg	pos	pos			pos		pos	pos	pos	pos	pos			pos				pos		pos		neg	pos		pos		neg			pos	pos	neg	pos	pos						neg	pos
CLN5	neg		pos			pos	neg		pos		neg		neg	pos					pos		pos	neg	neg					neg	neg		pos		pos	neg					neg				neg				neg
SCPEP1	neg					pos	neg		pos		neg		neg	pos	pos	pos			pos		pos		neg	pos	pos			neg	neg		pos		pos	neg		neg	pos	pos	neg			pos	neg		neg		neg		neg
MEX3D	pos
CARD16	neg		pos	pos		pos	neg	pos	pos			pos		pos	pos	pos	pos	pos							pos		pos			pos		pos					pos			pos	pos							pos
BCAR3	neg			pos		pos	neg	pos	pos		neg	pos		pos	pos	pos			pos		pos	neg	neg		pos		pos	neg	neg		pos	pos	pos	neg			pos		neg	pos	pos		neg		neg		neg		neg
SPOCK2	neg		pos			pos	neg		pos		neg		neg		pos		pos		pos	neg					pos			neg	neg	pos	pos		pos	neg		neg		pos	neg	pos			neg	neg			neg		neg
TOMM20	pos			neg		neg			neg			neg		neg	neg			neg						neg					pos			neg		pos		pos	neg		pos	neg					pos			neg	pos
DAZAP2	neg			pos		pos	neg		pos					pos	pos	pos	pos	pos			pos				pos				neg			pos		neg			pos		neg	pos								pos
PPP1R14B	pos					neg	pos		neg		pos		pos	neg	neg	neg			neg				pos		neg			pos			neg		neg	pos			neg		pos				pos		pos		pos		pos
PLBD1	neg	neg	pos	pos		pos	neg	pos	pos			pos		pos	pos	pos	pos								pos		pos			pos		pos		neg			pos		neg	pos	pos							pos
CLIC3	neg	neg	pos	pos		pos		pos	pos			pos		pos	pos		pos	pos			pos				pos		pos			pos		pos					pos			pos	pos							pos
CLSTN1	neg								pos		neg		neg	pos					pos	neg			neg	pos				neg	neg		pos		pos	neg		neg		pos	neg			pos	neg		neg		neg		neg
ABLIM3	neg					pos	neg		pos		neg		neg	pos	pos				pos		pos	neg	neg	pos				neg	neg		pos		pos	neg		neg		pos	neg	pos		pos	neg		neg		neg		neg
WDR37	neg										neg		neg						pos				neg	pos				neg					pos										neg		neg		neg		neg
CDCA2	pos					neg	pos		neg		pos			neg	neg	neg			neg		neg	pos	pos		neg		neg	pos	pos		neg		neg	pos			neg	neg	pos	neg			pos	pos	pos		pos		pos
HLA-DQA2	neg		pos	pos		pos	neg	pos	pos			pos		pos	pos	pos	pos	pos							pos		pos		neg	pos		pos		neg			pos	pos	neg	pos							neg
HLA-DPB2	neg		pos	pos		pos	neg		pos						pos		pos	pos							pos				neg	pos		pos		neg				pos		pos	pos
HLA-DPB1	neg		pos	pos		pos	neg	pos	pos		neg	pos		pos	pos	pos	pos	pos			pos				pos		pos		neg	pos		pos		neg			pos	pos	neg	pos	pos		neg				neg	pos
HLA-DPA1	neg		pos	pos		pos	neg	pos	pos		neg	pos		pos	pos	pos	pos	pos							pos		pos		neg	pos		pos		neg			pos	pos	neg	pos	pos		neg				neg	pos
HLA-DOA	neg		pos	pos		pos	neg	pos	pos			pos		pos	pos	pos	pos	pos							pos		pos			pos		pos					pos			pos	pos						neg	pos
MNX1	pos		neg																						neg			pos			neg		neg	pos		pos		neg				neg					pos
TBC1D10C	neg	neg	pos	pos		pos		pos	pos			pos		pos	pos		pos	pos	pos		pos				pos		pos		neg	pos		pos					pos		neg	pos					neg		neg	pos
TNS2	neg	neg	pos	pos		pos		pos	pos		neg	pos		pos	pos	pos	pos		pos						pos		pos		neg	pos		pos					pos		neg	pos	pos		neg		neg	pos	neg	pos	neg
SOX11	pos		neg	neg		neg	pos	neg	neg		pos			neg	neg	neg			neg	pos	neg	pos	pos		neg			pos	pos			neg		pos			neg		pos	neg			pos		pos		pos		pos
FAM174B	neg								pos		neg			pos					pos		pos	neg		pos				neg	neg		pos		pos	neg		neg			neg			pos	neg	neg	neg		neg		neg
CYSTM1	neg		pos	pos		pos	neg	pos	pos		neg	pos		pos	pos	pos				neg	pos	neg		pos	pos	neg	pos	neg	neg		pos			neg	pos	neg	pos	pos	neg			pos
SUSD3	neg		pos	pos		pos		pos	pos			pos		pos	pos		pos	pos			pos				pos		pos			pos		pos					pos			pos	pos							pos
RASSF7	neg		pos														pos	pos			pos			pos						pos				neg				pos				pos
RELB	neg	neg	pos	pos		pos		pos	pos			pos		pos	pos	pos	pos	pos							pos		pos			pos		pos					pos			pos	pos							pos
CDC42SE2	neg		pos	pos		pos	neg							pos	pos		pos	pos							pos					pos	pos	pos		neg	pos			pos		pos
KIF15	pos		neg	neg		neg	pos		neg		pos			neg	neg	neg	neg		neg		neg	pos	pos		neg		neg	pos	pos		neg		neg	pos			neg	neg	pos	neg			pos	pos	pos		pos		pos
SLC8B1	neg	neg	pos	pos		pos	neg	pos	pos			pos		pos	pos	pos	pos	pos			pos				pos		pos		neg	pos		pos		neg			pos		neg	pos	pos		neg				neg	pos	neg
RAMP3	neg					pos			pos		neg			pos	pos				pos	neg	pos	neg	neg	pos				neg	neg		pos		pos	neg		neg	pos		neg	pos			neg	neg	neg		neg		neg
ZMPSTE24	neg		pos	pos	neg	pos	neg							pos							pos				pos						pos			neg	pos			pos			pos
MIB2	neg										neg		neg						pos	neg								neg	neg				pos						neg						neg		neg		neg
CES4A	neg						neg				neg		neg						pos				neg	pos				neg	neg		pos		pos					pos					neg				neg		neg
ETV7	neg		pos	pos		pos		pos	pos						pos		pos	pos							pos					pos		pos								pos	pos							pos
GTSE1	pos		neg			neg	pos		neg		pos			neg	neg	neg			neg		neg	pos	pos		neg		neg	pos	pos		neg		neg	pos			neg	neg	pos	neg			pos	pos	pos		pos		pos
DTL	pos					neg	pos		neg		pos			neg	neg	neg			neg		neg	pos	pos		neg		neg	pos	pos				neg	pos			neg		pos				pos	pos	pos		pos		pos
CD52	neg	neg	pos	pos		pos			pos					pos	pos		pos	pos			pos				pos					pos		pos		neg	pos		pos			pos
SPAG8	neg																																														neg	pos
NGFR	neg	neg	pos	pos		pos		pos	pos		neg	pos		pos	pos	pos	pos	pos	pos		pos			pos	pos		pos		neg	pos		pos		neg		neg	pos	pos	neg	pos	pos		neg				neg		neg
RHOJ	neg		pos	pos		pos		pos	pos			pos		pos	pos	pos									pos		pos			pos		pos					pos			pos	pos							pos
ERH	pos					neg	pos		neg		pos			neg		neg							pos					pos					neg						pos				pos				pos		pos
VAMP1	neg																							pos		neg																pos						pos
SVIL	neg			pos		pos		pos	pos			pos		pos	pos	pos	pos								pos		pos					pos					pos			pos	pos		neg				neg	pos	neg
HLTF	pos		neg	neg		neg			neg		pos				neg		neg	neg	neg				pos				neg	pos	pos	neg		neg	neg	pos				neg	pos	neg						neg	pos
SMARCA4	pos			neg		neg	pos		neg		pos			neg	neg	neg				pos	neg	pos	pos		neg			pos	pos								neg						pos		pos		pos		pos
SMARCC1	pos					neg	pos				pos			neg		neg					neg		pos		neg			pos	pos		neg		neg	pos		pos		neg	pos				pos		pos		pos		pos
ABHD3	neg						neg											pos			pos				pos									neg	pos
KCTD12	neg		pos	pos		pos		pos	pos			pos		pos	pos	pos	pos				pos				pos		pos			pos		pos					pos			pos	pos							pos
HIVEP1	neg						neg						neg						pos				neg		pos						pos		pos	neg					neg						neg		neg		neg
HIVEP2	neg						neg				neg		neg	pos					pos				neg		pos			neg			pos		pos						neg				neg		neg		neg		neg
PLXDC2	neg			pos		pos		pos	pos			pos		pos	pos	pos									pos		pos			pos		pos					pos		neg	pos	pos						neg	pos
RNASE4	neg	neg	pos	pos		pos		pos	pos			pos		pos	pos	pos	pos	pos							pos		pos			pos		pos					pos		neg	pos	pos							pos
UROD	neg								pos															pos				neg			pos				pos	neg						pos
UQCRFS1	pos					neg			neg		pos		pos	neg		neg			neg				pos	neg				pos					neg				neg		pos	neg			pos		pos		pos		pos
PCGF5	neg		pos	pos		pos	neg	pos	pos		neg	pos		pos	pos	pos	pos	pos			pos				pos		pos			pos		pos		neg			pos		neg	pos	pos				neg			pos	neg
PKHD1	neg										neg			pos							pos	neg						neg			pos					neg									neg		neg		neg
VAV1	neg	neg	pos	pos		pos	neg	pos	pos			pos		pos	pos	pos	pos	pos			pos			pos	pos		pos		neg	pos		pos		neg			pos		neg	pos	pos						neg	pos
VARS	pos					neg	pos		neg		pos		pos	neg		neg			neg		neg		pos		neg			pos	pos		neg		neg	pos		pos	neg	neg	pos	neg			pos		pos		pos		pos
UTRN	neg					pos	neg	pos	pos					pos	pos	pos		pos	pos		pos	neg	neg		pos							pos	pos				pos		neg	pos					neg		neg		neg
FMO5	neg		pos	pos		pos		pos	pos			pos	neg																			pos					pos			pos	pos
LHPP	neg	neg	pos	pos		pos		pos	pos			pos		pos	pos	pos	pos	pos						pos	pos	neg	pos	neg	neg	pos		pos		neg		neg	pos	pos	neg	pos	pos	pos	neg				neg	pos
HNRNPA3	pos		neg	neg		neg	pos		neg		pos				neg		neg					pos			neg			pos	pos				neg					neg					pos	pos			pos
ANP32B	pos					neg	pos				pos		pos	neg	neg				neg				pos		neg			pos	pos		neg		neg	pos		pos		neg	pos				pos		pos		pos		pos
PRDX4	pos								neg		pos		pos	neg					neg				pos	neg				pos			neg		neg	pos					pos				pos		pos		pos		pos
SAP30	pos		neg			neg	pos		neg		pos		pos	neg	neg	neg	neg	neg	neg	pos	neg	pos	pos	neg	neg			pos	pos		neg	neg	neg	pos		pos	neg	neg	pos	neg			pos		pos		pos		pos
OSTC	pos										pos								neg				pos	neg				pos			neg		neg			pos			pos			neg	pos		pos		pos		pos
CTSK	neg		pos	pos		pos	neg	pos	pos		neg	pos		pos	pos	pos	pos						neg		pos		pos		neg	pos		pos					pos		neg	pos	pos		neg		neg		neg	pos	neg
CTSH	neg		pos	pos		pos	neg	pos	pos			pos		pos	pos	pos	pos	pos	pos		pos			pos	pos		pos		neg	pos		pos		neg			pos	pos	neg	pos	pos							pos
DNAAF2	pos					neg	pos	neg	neg		pos	neg	pos	neg	neg	neg			neg	pos			pos	neg		pos		pos	pos				neg	pos		pos	neg		pos	neg			pos		pos	neg	pos	neg	pos
ADAM28	neg		pos	pos		pos	neg	pos	pos			pos		pos	pos	pos	pos	pos							pos		pos			pos		pos					pos		neg	pos	pos							pos	neg
LRRC36	neg										neg										pos							neg										pos									neg
GDAP1L1	pos		neg	neg		neg	pos		neg		pos			neg	neg		neg		neg				pos		neg			pos	pos		neg	neg		pos		pos	neg	neg	pos	neg					pos		pos		pos
SYNJ2	neg	neg	pos	pos		pos	neg	pos	pos		neg	pos		pos	pos	pos									pos		pos		neg			pos					pos		neg	pos	pos		neg				neg	pos	neg
SLC2A4RG	neg			pos					pos									pos						pos					neg																	pos
SLC12A5	neg																											neg	neg
SLC41A2	neg																																	neg
LRIG1	neg		pos			pos		pos	pos		neg	pos		pos	pos	pos			pos		pos	neg			pos				neg		pos	pos	pos				pos		neg	pos			neg		neg		neg		neg
SCRT1	pos		neg	neg		neg	pos		neg					neg		neg						pos			neg				pos					pos	neg			neg	pos
C4B	neg		pos	pos		pos		pos	pos		neg	pos		pos	pos	pos	pos								pos		pos		neg	pos		pos					pos		neg	pos	pos		neg				neg		neg
TMEM87B	neg					pos		pos				pos			pos						pos				pos							pos									pos							pos
NDUFV3	pos						pos		neg		pos		pos	neg					neg		neg		pos					pos			neg		neg	pos					pos						pos		pos		pos
NEDD4	neg					pos	neg	pos	pos		neg		neg	pos		pos					pos	neg															pos				pos							pos
ZNF614	pos			neg							pos																	pos	pos							pos			pos					pos
BTN3A3	neg	neg	pos	pos		pos	neg	pos	pos			pos		pos	pos	pos	pos	pos			pos				pos		pos			pos		pos					pos			pos	pos		neg				neg	pos
SYCP2	neg																							pos							pos
RPS11	pos						pos				pos		pos						neg				pos					pos	pos		neg		neg	pos					pos										pos
RPS7	pos		neg			neg	pos		neg		pos		pos	neg	neg	neg			neg		neg			neg	neg			pos	pos		neg		neg	pos		pos	neg	neg	pos	neg		neg	pos		pos		pos		pos
H2AFJ	neg	neg	pos	pos		pos		pos	pos			pos				pos											pos			pos		pos					pos			pos	pos
DLX6	pos										pos													neg				pos			neg			pos		pos			pos			neg			pos				pos
COL4A4	neg		pos	pos		pos		pos	pos			pos	neg	pos	pos		pos	pos	pos		pos				pos					pos		pos					pos			pos
NUDT5	pos								neg		pos		pos	neg					neg				pos	neg				pos	pos		neg		neg	pos		pos		neg	pos			neg	pos		pos		pos		pos
TNFRSF14	neg	neg	pos	pos		pos	neg	pos	pos		neg	pos		pos	pos	pos	pos	pos			pos				pos		pos		neg	pos		pos		neg			pos		neg	pos	pos		neg				neg	pos	neg
CD164	neg		pos	pos		pos	neg	pos	pos					pos	pos	pos	pos				pos	neg	neg		pos				neg			pos		neg			pos		neg	pos	pos						neg	pos	neg
PPFIBP2	neg			pos		pos		pos	pos		neg	pos		pos	pos	pos			pos		pos	neg							neg			pos		neg			pos		neg	pos					neg		neg	pos	neg
NOB1	pos						pos				pos		pos	neg		neg			neg				pos					pos	pos		neg		neg	pos		pos			pos				pos		pos		pos		pos
AMICA1	neg	neg	pos	pos		pos	neg	pos	pos			pos		pos	pos	pos	pos	pos	pos		pos				pos		pos		neg	pos		pos		neg			pos		neg	pos	pos						neg	pos
GMFG	neg	neg	pos	pos		pos		pos	pos			pos		pos	pos	pos	pos	pos							pos		pos			pos		pos					pos			pos	pos							pos
ZNF526	pos	pos																							neg
NMRK1	neg		pos	pos		pos	neg	pos	pos		neg	pos		pos	pos	pos	pos	pos	pos		pos	neg	neg	pos	pos			neg	neg	pos		pos	pos	neg			pos		neg	pos	pos		neg		neg		neg	pos	neg
CLN6	pos					neg	pos				pos			neg									pos		neg			pos	pos		neg			pos				neg	pos						pos		pos		pos
ACSM5	neg		pos	pos		pos		pos	pos			pos		pos		pos	pos													pos		pos					pos			pos	pos		neg
MYLIP	neg		pos	pos		pos		pos	pos			pos		pos	pos	pos	pos	pos							pos		pos			pos		pos					pos			pos	pos							pos
ABCA1	neg		pos	pos		pos	neg	pos	pos			pos		pos	pos	pos	pos				pos				pos		pos			pos		pos					pos			pos	pos						neg	pos
MIS18BP1	pos						pos		neg		pos				neg				neg				pos	neg				pos	pos				neg	pos		pos		neg	pos				pos	pos	pos		pos		pos
TMEM9B	neg		pos																		pos													neg	pos			pos				pos
MYLK	neg	neg		pos		pos	neg	pos	pos			pos		pos	pos	pos					pos				pos		pos					pos					pos		neg	pos	pos				neg		neg	pos	neg
PHF11	neg		pos	pos		pos	neg	pos	pos		neg	pos		pos	pos	pos	pos	pos	pos		pos	neg	neg		pos		pos		neg	pos		pos		neg			pos		neg	pos	pos		neg		neg		neg	pos	neg
SP140L	neg		pos	pos		pos		pos	pos			pos		pos	pos		pos	pos			pos				pos		pos			pos		pos					pos			pos	pos							pos
RNFT1	neg						neg				neg		neg	pos									neg								pos		pos			neg			neg										neg
IRAK4	neg		pos	pos		pos	neg	pos	pos		neg	pos		pos	pos	pos	pos	pos			pos		neg	pos	pos					pos		pos		neg			pos			pos								pos	neg
MVB12A	pos					neg	pos				pos		pos	neg					neg				pos		neg			pos			neg		neg	pos		pos		neg	pos						pos		pos		pos
MAP2K6	pos													neg		neg												pos	pos										pos						pos		pos		pos
SRSF4	neg										neg		neg						pos				neg	pos							pos		pos		pos				neg			pos			neg				neg
ALDH9A1	neg	neg	pos	pos		pos	neg	pos	pos					pos	pos						pos	neg			pos						pos	pos					pos	pos	neg		pos
CX3CR1	neg		pos	pos		pos		pos	pos			pos		pos	pos		pos	pos			pos									pos		pos					pos			pos	pos							pos
ALG3	pos						pos				pos		pos	neg		neg			neg				pos	neg				pos			neg		neg	pos		pos			pos				pos		pos		pos		pos
CHML	pos	pos	neg	neg		neg		neg	neg		pos	neg		neg	neg	neg			neg	pos				neg			neg	pos	pos			neg	neg	pos		pos	neg		pos	neg			pos	pos	pos	neg	pos		pos
KCNAB2	neg		pos	pos		pos			pos		neg		neg		pos				pos	neg				pos	pos	neg		neg	neg	pos	pos		pos	neg					neg	pos		pos	neg			pos	neg
LOC728743	neg		pos			pos			pos		neg			pos	pos		pos	pos	pos		pos			pos						pos		pos					pos			pos			neg			pos	neg	pos
AK5	neg										neg		neg						pos		pos	neg						neg	neg		pos		pos	neg									neg				neg
PIGV	neg						neg				neg		neg						pos	neg	pos			pos				neg	neg		pos		pos	neg	pos			pos				pos
NHP2	pos					neg		neg			pos		pos	neg	neg	neg			neg				pos					pos			neg	neg	neg	pos		pos	neg		pos	neg			pos		pos		pos		pos
TMEM127	neg			pos					pos		neg			pos	pos					neg				pos		neg		neg			pos		pos	neg		neg							neg				neg	pos
ZNF416	pos					neg					pos		pos	neg	neg	neg				pos			pos		neg		neg	pos	pos					pos					pos						pos		pos		pos
TNFRSF12A	neg	neg		pos		pos		pos	pos			pos				pos									pos		pos					pos					pos				pos							pos
ZBTB4	neg					pos	neg		pos		neg		neg	pos		pos			pos				neg					neg	neg		pos		pos	neg		neg	pos		neg	pos			neg		neg		neg		neg
CLIC2	neg		pos	pos		pos	neg	pos	pos			pos		pos	pos	pos	pos	pos	pos		pos		neg		pos		pos			pos		pos		neg	pos		pos		neg	pos	pos						neg	pos	neg
ESPL1	pos		neg			neg	pos		neg		pos			neg	neg	neg			neg		neg	pos	pos		neg			pos	pos		neg		neg	pos			neg		pos				pos	pos	pos		pos		pos
DTD2	pos						pos		neg		pos		pos						neg				pos					pos	pos				neg			pos			pos						pos		pos		pos
H2AFX	pos		neg			neg	pos		neg		pos		pos	neg	neg	neg	neg		neg		neg	pos	pos		neg			pos	pos		neg	neg	neg	pos		pos	neg	neg	pos	neg			pos		pos		pos		pos
H2AFZ	pos		neg			neg			neg		pos			neg	neg	neg	neg		neg				pos			pos		pos	pos		neg	neg	neg	pos			neg		pos	neg			pos		pos	neg	pos	neg	pos
DNAJB9	neg						neg				neg								pos		pos							neg			pos		pos	neg	pos								neg				neg
GHRL	neg		pos	pos		pos			pos					pos	pos		pos	pos			pos			pos						pos		pos					pos		neg	pos
SEL1L3	neg		pos	pos		pos	neg	pos	pos			pos		pos			pos	pos							pos		pos			pos		pos		neg			pos	pos		pos								pos
LAMA2	neg			pos		pos	neg	pos	pos			pos		pos	pos	pos			pos		pos				pos		pos					pos					pos		neg	pos	pos				neg		neg		neg
LAMA3	neg								pos		neg			pos				pos	pos				neg	pos													pos			pos					neg				neg
SSFA2	neg					pos	neg	pos	pos		neg		neg	pos	pos	pos			pos		pos		neg	pos	pos						pos	pos					pos		neg	pos					neg		neg	pos	neg
SSR4	pos										pos		pos	neg					neg				pos	neg				pos			neg		neg	pos					pos						pos		pos		pos
FAM207A	pos						pos				pos		pos	neg					neg				pos		neg			pos	pos		neg		neg	pos					pos						pos		pos		pos
EXOSC9	pos					neg	pos		neg		pos			neg	neg	neg			neg			pos	pos					pos	pos		neg		neg	pos			neg		pos	neg			pos		pos		pos		pos
PAPLN	neg		pos	pos		pos		pos	pos		neg	pos		pos	pos	pos	pos	pos	pos		pos		neg		pos					pos		pos		neg			pos		neg	pos					neg	pos	neg	pos	neg
ZCCHC24	neg	neg	pos	pos		pos		pos	pos			pos		pos	pos	pos	pos	pos			pos				pos		pos		neg	pos		pos					pos			pos	pos		neg				neg	pos
FAM117A	neg		pos	pos		pos	neg		pos					pos	pos		pos	pos							pos					pos		pos		neg				pos	neg	pos
PYGM	neg		pos								neg		neg						pos	neg								neg	neg		pos		pos	neg		neg		pos	neg				neg				neg
ALDH18A1	pos					neg	pos		neg		pos		pos	neg	neg				neg		neg		pos		neg			pos	pos		neg		neg	pos		pos	neg	neg	pos			neg	pos		pos	neg	pos		pos
PYCR1	pos					neg	pos	neg	neg		pos		pos	neg	neg	neg	neg		neg		neg		pos		neg			pos	pos		neg	neg	neg	pos		pos	neg		pos	neg			pos		pos		pos	neg	pos
HRH3	pos								neg				pos	neg						pos			pos	neg											neg					neg									pos
AEN	pos					neg					pos		pos	neg	neg	neg			neg		neg	pos	pos					pos	pos				neg				neg		pos	neg			pos		pos		pos		pos
PHF13	neg										neg		neg						pos					pos				neg	neg		pos		pos	neg	pos	neg			neg			pos
MAFK	neg		pos	pos		pos		pos	pos			pos		pos	pos	pos									pos	neg	pos	neg	neg	pos		pos		neg		neg	pos	pos	neg	pos						pos	neg
FAM91A1	neg																								pos
CYP27B1	pos										pos			neg							neg							pos			neg		neg						pos			neg			pos				pos
MICALL2	neg	neg	pos	pos		pos		pos	pos		neg	pos		pos	pos	pos	pos	pos	pos		pos		neg		pos		pos		neg	pos		pos		neg			pos	pos	neg	pos	pos		neg		neg	pos	neg	pos	neg
MCTP1	neg		pos	pos		pos		pos				pos		pos	pos	pos	pos								pos					pos		pos								pos	pos							pos
ACOX2	neg	neg	pos	pos		pos		pos	pos			pos		pos	pos	pos	pos								pos		pos					pos					pos			pos	pos		neg		neg		neg	pos
ARHGAP25	neg		pos	pos		pos	neg	pos	pos			pos		pos	pos	pos	pos	pos							pos		pos			pos		pos					pos			pos	pos							pos
CD302	neg	neg	pos	pos		pos	neg	pos	pos		neg	pos		pos	pos	pos	pos	pos	pos		pos	neg	neg		pos		pos		neg	pos		pos		neg			pos		neg	pos	pos		neg		neg		neg	pos	neg
P2RY14	neg		pos	pos		pos	neg	pos	pos		neg	pos		pos	pos	pos	pos	pos			pos		neg		pos		pos			pos		pos					pos		neg	pos	pos		neg		neg		neg	pos	neg
ITGA7	neg	neg		pos		pos		pos	pos		neg	pos		pos	pos	pos				neg			neg		pos		pos	neg	neg			pos		neg		neg	pos	pos	neg	pos			neg		neg		neg	pos	neg
ITGA4	neg		pos	pos		pos	neg	pos	pos			pos		pos	pos	pos	pos	pos			pos				pos		pos			pos		pos					pos			pos	pos							pos
ITGA3	neg		pos						pos		neg				pos				pos		pos				pos			neg	neg		pos		pos	neg		neg		pos	neg				neg				neg
DCAF4	pos						pos				pos		pos	neg					neg				pos					pos	pos		neg		neg	pos		pos			pos						pos				pos
SCUBE2	neg	neg	pos	pos		pos		pos	pos		neg	pos			pos	pos	pos	pos	pos		pos			pos	pos					pos		pos					pos			pos			neg				neg	pos	neg
IL10RA	neg		pos	pos		pos	neg	pos	pos			pos		pos	pos	pos	pos	pos	pos		pos				pos		pos		neg	pos		pos		neg			pos	pos	neg	pos	pos		neg		neg		neg	pos	neg
CA13	neg					pos	neg		pos		neg		neg	pos	pos	pos			pos	neg	pos		neg	pos	pos			neg					pos	neg			pos						neg				neg		neg
MEOX1	neg		pos	pos		pos		pos	pos			pos		pos	pos		pos	pos			pos				pos					pos		pos					pos		neg	pos								pos
MEOX2	neg		pos	pos		pos		pos	pos			pos		pos	pos		pos	pos							pos					pos		pos					pos			pos	pos							pos
DLEU1	pos										pos		pos	neg	neg				neg				pos					pos					neg			pos			pos				pos		pos		pos		pos
KATNB1	pos					neg	pos	neg	neg		pos			neg	neg		neg	neg	neg		neg		pos		neg						neg	neg		pos	neg		neg		pos	neg					pos		pos		pos
S100A13	neg	neg	pos	pos		pos		pos	pos			pos		pos	pos	pos	pos	pos							pos		pos			pos		pos					pos			pos	pos							pos
S100B	neg		pos	pos		pos	neg		pos		neg	pos		pos	pos	pos			pos	neg	pos	neg	neg		pos		pos	neg	neg		pos	pos	pos	neg			pos	pos	neg	pos			neg		neg		neg		neg
S100A10	neg	neg	pos	pos		pos		pos	pos			pos		pos	pos	pos	pos	pos							pos		pos			pos		pos					pos			pos	pos							pos
RUNX3	neg	neg	pos	pos		pos		pos	pos			pos		pos	pos	pos	pos	pos			pos			pos	pos		pos			pos		pos					pos		neg	pos	pos							pos
PFN2	pos			neg		neg	pos		neg		pos		pos	neg		neg	neg	neg	neg				pos									neg					neg		pos	neg					pos	neg	pos		pos
PFKM	pos			neg		neg								neg				neg																pos		pos			pos	neg					pos
PTRHD1	pos					neg	pos		neg		pos		pos	neg		neg			neg				pos					pos			neg		neg	pos		pos	neg	neg	pos				pos		pos		pos		pos
TLR8	neg		pos	pos		pos	neg	pos	pos			pos			pos		pos	pos			pos				pos					pos		pos								pos	pos							pos
CENPU	pos		neg			neg	pos		neg		pos			neg	neg	neg	neg		neg		neg	pos	pos		neg			pos	pos		neg		neg	pos			neg	neg	pos	neg			pos	pos	pos		pos		pos
TMEM154	neg		pos	pos		pos		pos	pos			pos		pos	pos	pos	pos	pos			pos				pos		pos			pos		pos					pos			pos	pos							pos
GRIN3A	neg										neg								pos				neg		pos			neg			pos		pos	neg		neg		pos	neg			pos	neg		neg		neg		neg
CD58	neg	neg	pos	pos		pos	neg	pos	pos			pos		pos	pos	pos				neg	pos				pos		pos			pos		pos		neg	pos		pos		neg	pos	pos		neg					pos
CD59	neg	neg	pos	pos		pos	neg	pos	pos			pos		pos	pos	pos	pos				pos				pos		pos			pos		pos		neg			pos	pos	neg	pos	pos		neg				neg	pos
CD48	neg		pos	pos		pos	neg	pos	pos					pos	pos	pos	pos	pos			pos				pos		pos		neg	pos		pos		neg	pos		pos		neg	pos								pos
CD53	neg	neg	pos	pos		pos	neg	pos	pos			pos		pos	pos	pos	pos	pos			pos				pos		pos		neg	pos		pos		neg			pos			pos	pos							pos
CD69	neg	neg	pos	pos		pos	neg	pos	pos		neg			pos	pos	pos	pos	pos	pos		pos		neg		pos		pos		neg	pos		pos		neg	pos		pos		neg	pos							neg	pos
CLEC10A	neg		pos	pos		pos	neg	pos	pos			pos		pos	pos	pos	pos	pos	pos		pos				pos		pos		neg	pos		pos		neg			pos		neg	pos							neg
SGCE	neg					pos	neg				neg			pos											pos			neg	neg		pos		pos						neg
LAX1	neg					pos			pos					pos			pos	pos												pos		pos								pos					neg
GBP4	neg		pos	pos		pos		pos	pos			pos		pos	pos	pos	pos	pos			pos				pos		pos			pos		pos					pos			pos	pos						neg	pos
SGOL1	pos	pos				neg		neg	neg		pos	neg			neg	neg			neg		neg	pos	pos	neg	neg	pos		pos	pos				neg				neg			neg			pos		pos		pos		pos
FBXO44	neg										neg								pos				neg	pos				neg	neg		pos		pos	neg		neg			neg			pos	neg				neg
SNX9	neg			pos		pos		pos	pos			pos		pos	pos	pos									pos				neg			pos		neg			pos				pos		neg				neg	pos	neg
ZNF107	pos	pos									pos								neg	pos						pos		pos	pos				neg										pos				pos
PRKAG2	neg					pos					neg		neg	pos	pos				pos			neg	neg					neg	neg		pos		pos						neg				neg		neg		neg		neg
PXDC1	neg	neg	pos	pos		pos		pos	pos			pos		pos	pos	pos									pos	neg	pos			pos		pos					pos		neg	pos	pos						neg	pos
BBS9	neg										neg		neg						pos				neg	pos				neg			pos		pos									pos
ERLEC1	neg																														pos
LDLRAP1	neg	neg	pos	pos		pos		pos	pos			pos		pos	pos	pos	pos	pos			pos			pos	pos		pos			pos		pos					pos			pos	pos		neg					pos
WSB1	neg					pos					neg		neg	pos	pos	pos			pos				neg					neg			pos		pos				pos		neg				neg		neg		neg		neg
CFI	neg		pos	pos		pos		pos	pos			pos		pos	pos	pos	pos								pos		pos			pos		pos					pos			pos	pos							pos
ELF4	neg		pos	pos		pos		pos	pos			pos		pos	pos	pos	pos	pos							pos		pos			pos		pos					pos			pos	pos							pos
NOV	neg			pos		pos		pos	pos		neg	pos		pos	pos	pos			pos		pos						pos					pos					pos		neg	pos	pos		neg				neg		neg
NOTCH2	neg		pos	pos		pos		pos	pos			pos		pos	pos	pos	pos	pos			pos				pos		pos			pos		pos					pos			pos	pos				neg		neg	pos	neg
UHMK1	neg		pos				neg		pos						pos						pos				pos			neg			pos		pos	neg				pos									neg
MYZAP	neg
CASQ2	neg		pos			pos		pos	pos		neg	pos		pos	pos	pos			pos				neg		pos		pos					pos					pos			pos	pos		neg		neg		neg	pos	neg
NBR1	neg										neg		neg						pos				neg					neg			pos		pos					pos	neg			pos							neg
TACSTD2	neg		pos	pos		pos		pos	pos			pos					pos	pos												pos		pos					pos			pos	pos
KIF20A	pos		neg			neg	pos		neg		pos			neg	neg	neg	neg		neg		neg	pos	pos		neg		neg	pos	pos		neg		neg	pos			neg	neg	pos	neg			pos		pos		pos		pos
SGK2	neg								pos		neg		neg						pos		pos		neg	pos				neg			pos		pos			neg	pos		neg			pos							neg
MEX3B	pos	pos	neg	neg		neg			neg					neg	neg	neg				pos					neg	pos	neg	pos	pos	neg		neg		pos				neg	pos				pos				pos
DDX1	pos		neg			neg			neg		pos			neg		neg											neg	pos	pos					pos			neg		pos								pos
SEPT1	neg	neg	pos	pos		pos			pos					pos	pos		pos	pos			pos			pos						pos		pos					pos			pos
APEX1	pos					neg	pos		neg		pos		pos	neg	neg	neg			neg		neg		pos		neg			pos	pos		neg		neg	pos		pos	neg	neg	pos	neg			pos		pos	neg	pos		pos
BIRC2	neg						neg				neg								pos			neg	neg								pos		pos														neg		neg
HNRNPA0	pos										pos			neg														pos						pos									pos				pos		pos
POP1	pos					neg			neg		pos			neg	neg	neg			neg		neg	pos	pos				neg	pos	pos		neg		neg				neg		pos				pos		pos		pos		pos
KDELR1	pos					neg	pos				pos		pos	neg					neg				pos					pos			neg		neg						pos						pos		pos		pos
FGD1	pos			neg		neg	pos	neg	neg	pos	pos			neg	neg	neg	neg	neg			neg		pos		neg							neg					neg			neg	neg							neg	pos
HABP4	neg																								pos	neg		neg	neg		pos		pos	neg		neg		pos	neg
PLA2R1	neg			pos		pos		pos	pos		neg	pos		pos	pos	pos	pos		pos		pos		neg		pos				neg			pos		neg			pos		neg	pos	pos		neg		neg		neg	pos	neg
RSRP1	neg					pos	neg		pos		neg		neg	pos	pos	pos	pos	pos	pos		pos		neg	pos	pos			neg	neg		pos	pos	pos	neg			pos		neg	pos			neg		neg		neg		neg
RIC8A	neg																				pos																	pos				pos
DLGAP5	pos		neg			neg	pos		neg		pos			neg	neg	neg	neg		neg		neg	pos	pos		neg		neg	pos	pos		neg		neg	pos			neg	neg	pos	neg			pos	pos	pos		pos		pos
MTSS1	neg						neg				neg		neg	pos					pos		pos	neg	neg					neg	neg		pos		pos			neg			neg				neg		neg		neg		neg
[truncated: 127 more rows]
[truncated: 59 more columns]
